# Supplementary material for: Development and validation of the embodied cognition scale for Chinese university students
Source: Front Psychol. 2025 Nov 10;16:1682631. doi: 10.3389/fpsyg.2025.1682631 (PMC12640806; doi:10.3389/fpsyg.2025.1682631)
Supplement: Supplementary file 1 [file Table_1.XLS]

## Sheet: Sheet1
性别	身份	舞蹈经历	舞蹈训练年限	1.I have observed cyclical variations in activity levels throughout the day (such as heightened energy in the morning and gradual fatigue in the afternoon).	2.I can perceive the specific responses of my body when fatigued (such as muscle soreness, sluggish movements).	3. During exercise, I can clearly feel the tension and relaxation of my muscles.	4.I do not pay attention to the impact of seasonal changes on bodily functions (such as cold hands and feet being more common in winter).	5.When I change my exercise habits, it can accurately predict changes in energy levels.	6.I can be conscious that when I don't exercise, my mental state becomes unstable.	7.In social situations, I pay attention to the feedback from other Homo sapiens regarding my appearance, which influences my self-perception.	8.When I hear music, I can naturally feel the rhythm of the music and express it physically (for example, swaying to the beat).	9.During team activities, I can maintain synchronization with other homo sapiens through body movements.	10.When I encounter difficulties, I proactively ask friends for help.	11.I adjust my activity rhythm by observing the movements of Homo sapiens (such as following the speed changes of Homo sapiens).	12.I can perceive the emotional state of Homo sapiens through body language (such as gestures, posture), such as whether the other person is nervous.	13.The surrounding environment (such as lighting and sound) can directly influence my movement expression (such as being more expansive in bright settings).	14.Their physical responses directly affect my emotional state.	15.The appearance and coordination of surrounding homo sapiens can influence my clothing choices and perception of appearance.	16.I can quickly detect and respond to sound changes in the surrounding environment (for example, noticing when a homo sapiens calls me or when background music changes).	17.When I want to reduce negative emotions, I change my way of thinking through physical movements (such as using stretching motions to relieve anxiety).	18.I can release inner stress through physical expression (such as venting anger through body movements).	19.During free activities, my movements naturally reflect the current emotions.	20.When I see him, Homo sapiens, in sorrow, my body involuntarily resonates in empathy.	21.Physical activity helps me transform abstract emotions (such as "freedom") into concrete movements.	22.I often unconsciously express it through body language when trying to adjust my emotions.	23.Whenever I experience emotional fluctuations, I rely on physical activities to help me regulate these emotions.	24.The "trial-and-adjustment" process in sports has taught me to embrace life's uncertainties.	25.By altering the rhythm of movement, I can respond to challenges with greater flexibility.	26.Free movement training has enhanced my creative problem-solving abilities (such as exploring multiple solutions through physical exploration).	27.When feeling down, I redefine the meaning of situations through physical activity (such as viewing failure as a learning opportunity).	28.Complex action sequences have enhanced my coordination abilities for multitasking.	29.When I feel emotionally down, talking with him homo sapiens helps me better reflect on my own feelings and coping strategies.	30.Physical activity enables me to better embrace uncertainty, thereby reducing worries about the future.
女	学生	无	0年	1	1	1	1	1	1	4	2	4	4	4	4	1	1	1	4	4	4	4	5	4	4	4	4	4	4	4	4	4	4
男	学生	无	0年	2	2	2	2	2	3	3	4	4	4	2	2	2	3	3	4	4	4	4	4	4	3	5	4	3	4	4	4	4	3
女	学生	无	0年	4	4	4	4	4	4	4	4	4	4	4	4	4	4	4	3	3	3	3	3	3	3	3	3	3	3	3	3	3	3
女	学生	有	6年	5	6	6	7	1	4	4	4	4	4	4	4	4	4	4	4	4	4	4	4	4	4	4	4	4	4	4	4	4	4
女	学生	无	0年	3	3	4	1	2	1	2	4	4	6	5	5	4	2	5	4	4	4	4	1	3	4	4	4	4	4	4	4	3	4
女	学生	无	0年	4	4	4	5	3	2	4	4	4	4	4	4	4	4	4	5	4	3	4	3	4	4	4	4	4	4	4	4	4	3
女	学生	有	2年	2	4	4	4	4	4	4	4	4	5	4	4	3	1	4	3	4	1	4	4	4	3	4	4	4	4	4	4	4	4
女	学生	有	4年	4	4	4	2	3	4	3	4	4	2	4	4	3	3	3	4	4	3	3	4	3	4	3	5	4	4	4	5	4	4
男	学生	无	0年	4	6	6	4	3	4	4	3	2	3	6	6	6	5	4	6	5	5	5	2	3	4	3	3	3	4	2	3	2	2
女	学生	无	0年	5	6	6	3	5	1	3	5	3	6	5	5	2	1	1	5	1	5	3	2	3	3	3	5	5	5	2	5	5	5
女	学生	无	0年	2	3	3	2	5	2	2	6	4	3	2	5	3	3	2	6	3	3	2	3	3	5	3	6	6	6	5	5	3	5
女	学生	无	0年	5	1	4	1	4	1	2	6	2	6	2	5	2	2	2	5	5	5	1	1	2	2	2	5	5	5	5	4	6	4
男	学生	无	0年	4	4	4	4	4	4	4	4	4	4	4	4	4	4	4	4	4	4	4	4	4	4	4	4	4	4	4	4	4	4
女	学生	有	2年	1	1	1	6	2	2	2	3	4	5	6	4	2	2	2	5	4	4	4	6	4	3	2	6	5	4	6	5	5	4
男	学生	无	0年	4	6	6	7	2	3	4	3	4	5	3	5	6	5	2	3	1	1	3	3	3	3	3	5	3	3	5	5	3	2
女	学生	无	0年	4	5	5	3	3	3	3	5	4	4	4	4	4	3	4	4	3	4	3	4	3	4	3	4	3	4	3	4	3	4
女	学生	有	0年	4	4	4	5	2	1	2	6	5	5	4	3	4	2	2	2	6	6	4	5	2	5	4	4	4	4	4	4	4	4
男	学生	无	0年	4	7	3	1	1	1	3	3	3	3	3	3	4	4	4	3	3	1	4	2	4	2	4	2	4	2	4	2	7	3
女	学生	有	6年	4	4	4	4	4	4	4	4	4	4	4	4	4	4	4	4	4	4	4	4	4	4	4	4	4	4	4	4	4	4
女	学生	有	2年	5	5	5	1	4	4	2	4	4	4	4	4	4	2	3	4	4	4	4	4	4	3	3	4	4	4	4	4	4	4
男	学生	有	6年	5	3	3	6	3	2	6	5	6	6	2	2	2	6	2	3	4	4	5	6	3	5	5	4	4	4	4	5	3	5
女	学生	有	2年	4	5	5	5	5	5	4	5	5	4	5	5	4	4	4	4	4	4	4	3	4	4	4	4	4	4	4	4	4	4
女	学生	无	0年	4	4	4	4	4	4	4	4	4	4	4	4	3	3	3	3	3	4	4	3	3	5	5	4	3	3	5	4	5	3
女	学生	有	4年	4	4	4	4	4	4	4	4	4	4	4	4	4	4	4	4	4	4	4	4	4	4	4	4	4	4	4	4	4	4
女	学生	无	0年	1	1	6	6	6	2	3	4	4	6	6	6	1	1	1	4	6	6	4	6	4	4	4	5	6	4	4	4	6	5
女	学生	有	2年	4	4	4	4	4	4	4	4	4	4	4	4	4	4	4	4	4	4	4	4	4	4	4	4	4	4	4	4	4	4
女	学生	有	2年	5	5	4	4	4	3	5	5	4	4	4	3	4	4	4	4	4	3	4	4	4	3	4	4	4	4	4	4	4	4
女	学生	无	0年	3	2	3	1	2	5	3	4	4	4	5	5	5	5	5	4	3	3	4	2	3	5	3	4	4	5	5	5	5	5
男	学生	有	4年	5	5	5	5	3	3	6	5	4	4	4	4	4	4	4	4	4	4	4	5	6	3	3	6	3	5	2	5	5	2
女	学生	无	0年	4	5	5	3	4	4	5	5	5	3	5	5	3	4	4	5	3	3	4	5	3	3	3	4	4	4	3	3	4	3
女	学生	无	0年	4	4	4	4	4	4	4	4	4	4	4	4	4	4	4	4	4	4	4	4	4	4	4	4	4	4	4	4	4	4
女	学生	无	0年	4	2	4	3	4	2	3	4	5	4	3	2	3	1	1	1	3	4	3	4	2	2	5	5	6	6	6	6	6	4
女	学生	无	0年	4	5	4	3	3	2	4	4	4	5	4	5	4	4	5	5	3	3	4	3	3	3	3	4	4	3	4	3	4	4
男	学生	无	0年	4	4	4	4	4	4	4	4	4	4	4	4	4	4	4	4	4	4	4	4	4	4	4	4	4	4	4	4	4	4
男	学生	无	0年	4	4	4	4	4	4	4	5	5	1	4	4	4	4	4	4	4	4	4	4	4	4	4	4	4	4	4	4	4	4
女	学生	有	4年	4	4	4	4	4	4	4	4	4	4	4	4	4	4	4	4	4	4	4	4	4	4	4	4	4	4	4	4	4	4
女	学生	无	0年	4	4	4	4	4	4	4	4	4	4	4	4	4	4	4	4	4	4	4	4	4	4	4	4	4	4	4	4	4	4
女	学生	有	2年	4	4	4	4	4	3	5	4	4	4	4	4	4	4	4	4	4	4	4	4	4	4	4	4	4	4	4	4	4	4
女	学生	无	0年	2	6	6	2	2	3	2	6	4	4	4	3	2	2	4	3	4	5	5	6	4	4	4	5	4	4	4	4	3	4
女	学生	无	0年	6	6	5	2	2	2	7	2	7	3	7	7	1	6	7	1	4	6	6	6	2	2	6	2	2	2	2	2	2	2
男	学生	有	0年	4	4	4	4	4	4	4	4	4	4	4	4	4	4	4	4	4	4	4	4	4	4	4	4	4	4	4	4	4	4
女	学生	无	0年	4	4	4	4	2	2	4	3	3	4	5	5	5	5	5	4	4	4	4	4	4	4	4	4	4	4	4	4	4	4
女	学生	无	0年	4	5	3	3	4	4	4	4	4	4	4	4	4	4	4	4	4	4	4	4	4	4	4	4	4	4	4	4	4	4
女	学生	有	6年	4	6	6	3	3	2	1	4	3	5	6	6	5	4	1	4	4	4	4	4	4	4	4	4	4	4	4	4	4	4
女	学生	有	4年	4	5	5	3	4	2	2	6	4	1	4	4	5	2	2	5	5	5	4	4	4	4	4	4	4	5	4	5	4	4
女	学生	有	4年	4	4	4	4	4	4	4	4	4	4	4	4	4	4	4	4	4	4	4	4	4	4	4	4	4	4	4	4	4	4
女	学生	无	0年	4	6	3	5	1	4	7	7	4	3	4	5	6	5	4	3	2	2	5	5	4	5	3	3	2	2	2	1	5	4
女	学生	无	0年	4	4	4	4	4	4	4	4	4	4	4	4	4	4	4	4	4	4	4	4	4	4	4	4	4	4	4	4	4	4
女	学生	有	2年	4	4	4	4	4	4	4	4	4	4	4	4	4	4	4	4	4	4	4	4	4	4	4	4	4	4	4	4	4	4
男	学生	有	4年	4	4	4	4	4	4	4	4	4	4	4	4	4	4	4	4	4	4	4	4	4	4	4	4	4	4	4	4	4	4
男	学生	无	0年	3	2	5	3	3	3	4	4	3	4	5	4	4	3	4	5	5	5	4	4	4	3	3	4	5	4	5	5	4	5
男	学生	无	0年	2	6	5	3	4	4	6	4	4	5	4	4	4	4	5	4	5	5	5	4	4	4	4	4	4	4	3	4	5	4
女	学生	无	0年	2	5	3	2	1	2	6	5	4	3	3	5	6	5	5	3	3	5	3	5	3	5	4	3	3	3	3	3	5	4
女	学生	无	0年	5	3	4	3	4	5	4	3	4	5	5	5	4	4	3	5	4	4	4	4	4	4	4	4	4	4	4	4	4	4
女	学生	无	0年	4	4	4	4	4	4	4	4	4	4	4	4	4	4	4	4	4	4	4	4	4	4	4	4	4	4	4	4	4	4
男	学生	无	0年	4	4	4	4	4	4	4	4	4	4	4	4	4	4	4	4	4	4	4	4	4	4	4	4	4	4	4	4	4	4
女	学生	有	4年	4	4	4	4	4	4	4	4	4	4	4	4	4	4	4	4	4	4	4	4	4	4	4	4	4	4	4	4	4	4
女	学生	无	0年	4	5	5	4	3	4	5	5	3	5	4	5	5	5	5	4	3	3	4	5	5	5	5	4	4	4	4	4	4	5
男	学生	无	0年	4	4	4	4	4	4	4	4	4	4	4	4	4	4	4	4	4	4	4	4	4	4	4	4	4	4	4	4	4	4
女	学生	有	4年	5	4	4	4	4	4	4	4	4	4	4	4	4	4	4	4	4	4	4	4	4	4	4	4	4	4	4	4	4	4
女	学生	有	4年	4	4	4	4	5	4	4	4	4	4	4	4	4	4	5	4	4	4	4	4	4	4	4	4	4	4	4	4	4	4
男	学生	有	2年	4	4	4	4	4	4	4	4	4	4	4	4	4	4	4	4	4	4	4	4	4	4	4	4	4	4	4	4	4	4
女	学生	有	2年	4	4	4	5	4	4	4	4	4	3	4	4	4	4	4	4	4	4	4	4	4	4	4	4	4	4	4	4	4	4
男	学生	有	2年	4	4	4	4	4	4	4	4	4	4	4	4	4	4	4	4	4	4	4	4	4	4	4	4	4	4	4	4	4	4
女	学生	有	6年	5	5	5	5	5	5	2	7	5	7	5	6	2	2	1	4	4	4	4	4	4	4	4	4	4	4	4	4	4	4
女	学生	无	0年	4	4	4	4	4	4	4	4	4	4	4	4	4	4	4	4	4	4	4	4	4	4	4	4	4	4	3	4	5	3
女	学生	无	0年	4	3	5	4	5	3	3	5	5	5	4	5	4	4	4	4	4	3	4	5	5	5	4	4	4	4	4	4	4	4
女	学生	有	2年	4	4	4	4	4	4	4	4	4	4	4	4	4	4	4	4	4	4	4	4	4	4	4	4	4	4	4	4	4	4
女	学生	有	6年	4	4	4	4	4	4	4	4	4	4	4	4	4	4	4	4	4	4	4	4	4	4	4	4	4	4	4	4	4	4
女	学生	有	4年	1	5	4	1	4	4	4	4	4	4	4	4	4	4	4	4	4	4	4	5	5	5	4	4	2	4	4	4	4	4
女	学生	无	0年	5	5	5	4	4	4	4	4	4	4	4	4	4	4	4	4	4	4	5	4	4	3	4	4	4	4	4	4	4	4
男	学生	无	0年	5	5	6	4	4	5	4	4	4	4	4	4	4	4	4	4	4	4	4	4	4	4	4	4	4	4	4	4	4	4
男	学生	无	0年	4	3	3	2	2	5	3	3	4	2	6	4	4	3	3	5	6	5	4	4	2	4	4	3	4	4	3	5	6	5
女	学生	无	0年	2	1	7	4	7	1	2	7	2	7	4	6	1	1	1	6	4	4	4	4	7	1	6	4	4	7	4	4	4	7
男	学生	无	0年	2	2	4	4	4	3	4	3	4	6	4	4	4	4	4	4	4	4	4	3	5	4	4	4	4	5	4	4	5	4
女	学生	有	2年	3	2	2	6	4	3	6	6	4	4	4	4	4	4	4	4	4	4	4	5	4	3	3	5	3	4	4	4	4	4
女	学生	有	6年	4	3	5	4	4	4	4	4	4	4	4	4	4	4	4	4	4	4	4	4	4	4	4	4	4	4	4	4	4	4
男	学生	无	0年	5	5	5	5	5	5	5	3	4	4	4	5	4	4	4	4	4	4	4	4	4	4	4	4	4	4	4	4	4	4
女	学生	有	6年	4	4	4	4	4	4	4	4	4	4	4	4	4	4	4	4	4	4	4	4	4	4	4	4	4	4	4	4	4	4
男	学生	有	2年	1	4	4	4	4	4	4	4	4	4	4	4	4	4	4	4	4	4	4	4	4	4	4	4	4	4	4	4	4	4
男	学生	有	2年	4	4	4	4	4	4	4	4	4	4	4	4	4	4	4	4	4	4	4	4	4	4	4	4	4	4	4	4	4	4
男	学生	无	0年	4	4	4	4	4	4	4	4	4	4	4	4	4	4	4	4	5	5	4	4	4	4	4	4	4	4	4	4	4	4
女	学生	有	6年	4	5	6	6	6	4	4	5	5	4	5	3	3	2	3	5	4	4	4	4	4	4	4	4	4	4	4	4	4	4
男	学生	有	4年	4	7	7	4	4	7	3	7	7	4	4	4	4	4	4	4	4	4	4	4	4	4	4	4	4	4	4	4	4	4
男	学生	有	4年	4	4	4	4	4	4	4	4	4	4	4	4	4	4	4	4	4	4	4	4	4	4	4	4	4	4	4	4	4	4
男	学生	无	0年	1	1	1	1	7	1	1	1	1	1	1	1	1	1	1	1	1	7	7	7	7	1	7	7	7	7	7	7	7	7
女	学生	无	0年	4	4	5	2	4	3	4	4	4	5	4	4	4	4	4	4	4	4	5	4	4	4	4	4	4	4	4	4	4	4
男	学生	有	2年	4	4	4	4	4	4	4	4	4	4	4	4	4	4	4	4	4	4	4	4	4	2	6	6	3	4	2	6	4	4
女	学生	有	2年	4	5	3	3	3	4	5	4	4	4	5	5	4	5	4	5	4	4	5	3	3	3	3	3	4	5	3	4	5	5
男	学生	有	2年	7	7	7	1	1	1	1	6	7	7	1	4	2	2	1	7	1	1	4	5	6	2	2	6	6	2	6	6	6	6
女	学生	有	2年	3	5	4	3	3	4	5	5	4	4	5	4	4	4	5	5	4	4	4	3	3	3	4	4	4	4	4	4	3	4
男	学生	有	2年	5	5	5	5	5	5	4	5	4	4	4	5	4	4	4	4	4	4	4	4	4	4	4	4	4	4	4	4	4	4
女	学生	无	0年	1	5	5	4	4	4	5	6	4	4	4	4	5	5	5	3	3	3	4	4	4	3	2	4	4	4	4	4	4	4
女	学生	有	4年	4	5	6	4	6	4	4	4	4	4	4	5	5	5	4	4	4	4	4	4	4	4	4	4	4	4	4	4	4	4
女	学生	有	4年	3	4	3	5	3	2	5	5	3	5	5	5	4	4	5	5	4	4	5	4	4	4	4	4	4	4	4	4	4	4
女	学生	有	2年	6	7	7	4	4	4	5	4	4	4	4	4	4	4	4	4	4	4	4	4	4	4	4	4	4	4	4	4	4	4
女	学生	无	0年	4	4	4	4	4	4	4	4	4	4	4	4	4	4	4	4	4	4	4	4	4	4	4	4	4	4	4	4	4	4
女	学生	无	0年	4	4	4	4	4	4	4	4	5	3	4	4	5	4	4	4	4	4	4	4	4	4	4	4	4	4	4	4	4	5
女	学生	有	2年	4	4	4	4	4	4	4	4	4	4	4	4	4	4	4	4	4	4	4	4	4	4	4	4	4	4	4	4	4	4
男	学生	有	2年	4	4	4	4	4	4	4	6	4	4	4	4	4	4	4	4	4	4	4	4	4	4	4	4	4	4	4	4	4	4
女	学生	有	2年	4	4	4	3	4	4	4	4	4	4	4	4	4	4	4	4	4	4	4	5	4	4	4	4	4	4	4	4	4	7
男	学生	无	0年	4	7	4	7	7	1	5	7	7	3	7	6	4	4	5	5	4	4	4	4	4	4	4	5	4	4	4	4	4	4
女	学生	有	4年	4	4	4	4	4	4	4	4	4	4	4	4	4	4	4	4	4	4	4	4	4	4	4	4	4	4	4	4	4	4
女	学生	有	6年	4	6	4	3	4	3	4	5	4	4	4	4	3	5	5	4	4	4	4	4	4	3	4	4	4	4	4	5	4	4
女	学生	有	6年	3	5	5	3	4	3	4	4	4	4	4	5	5	5	4	4	4	4	4	4	4	4	4	4	4	4	4	4	4	4
女	学生	有	4年	4	4	4	4	4	4	4	4	4	4	4	4	4	4	4	4	5	5	5	5	4	4	4	4	4	6	6	6	5	5
男	学生	无	0年	4	4	4	4	4	4	4	4	4	4	4	4	4	4	4	4	4	4	4	4	4	4	4	4	4	4	4	4	4	4
女	学生	无	0年	5	5	5	5	5	5	4	4	4	4	4	4	4	4	4	4	4	4	4	4	4	4	4	4	4	4	4	4	4	4
男	学生	无	0年	4	4	4	4	4	4	4	4	4	4	4	4	4	4	4	4	4	4	4	4	4	4	4	4	4	4	4	4	4	4
女	学生	无	0年	4	4	4	4	4	4	4	4	4	4	4	4	4	4	4	4	4	4	4	4	4	4	4	4	4	4	4	4	4	4
女	学生	有	4年	4	4	4	4	4	4	4	4	4	4	4	4	4	4	4	4	4	4	4	4	4	4	4	4	4	4	4	4	4	4
女	学生	有	2年	4	4	3	4	4	5	4	4	5	6	4	4	4	4	4	4	3	4	4	4	5	4	4	4	6	4	5	4	3	5
女	学生	有	6年	4	4	4	4	4	4	4	4	4	4	4	4	4	4	4	4	4	4	4	4	4	4	4	4	4	4	4	4	4	4
女	学生	无	0年	4	5	5	3	5	3	4	3	4	3	5	5	5	5	4	5	4	3	4	4	4	4	4	4	4	3	4	4	4	4
男	学生	有	2年	3	4	3	3	5	4	6	5	4	5	5	3	5	4	4	4	4	4	4	5	5	5	3	6	5	3	4	5	4	5
男	学生	有	2年	4	4	4	4	4	4	4	4	4	4	4	4	4	4	4	4	4	4	4	4	4	4	4	4	4	4	4	4	4	4
女	学生	有	4年	4	5	5	2	4	4	3	5	4	5	5	5	4	4	4	5	4	4	5	4	5	5	4	5	4	5	4	5	4	4
女	学生	有	4年	4	3	5	6	5	4	6	5	5	4	4	5	5	5	5	5	4	3	4	5	3	4	4	4	4	3	5	3	5	3
男	学生	有	2年	5	5	5	6	4	3	6	3	5	5	5	5	3	2	3	3	5	3	5	3	4	5	5	5	4	3	5	5	6	5
女	学生	无	0年	3	6	4	5	3	4	4	2	3	4	7	4	5	4	5	5	4	3	7	5	4	3	3	4	4	4	4	4	3	4
女	学生	无	0年	4	4	4	4	4	4	4	4	4	4	4	4	4	4	4	4	4	4	4	4	4	4	4	4	4	4	4	4	4	4
女	学生	无	0年	3	2	2	5	6	4	1	6	6	6	6	6	4	4	4	4	4	4	4	4	4	4	4	4	4	4	6	4	6	4
女	学生	无	0年	6	6	6	3	3	1	4	2	7	7	1	4	4	5	4	5	6	6	6	4	4	4	3	5	4	4	3	3	5	4
女	学生	无	0年	4	4	5	3	3	5	5	5	5	3	4	5	4	3	4	4	4	4	4	4	4	4	4	4	4	4	4	4	4	4
女	学生	无	0年	4	4	4	4	4	4	4	4	4	4	4	4	5	5	5	5	4	4	4	5	4	4	4	4	4	4	4	4	4	4
男	学生	无	0年	2	4	4	4	4	4	4	4	4	4	4	4	4	4	4	4	4	4	4	4	4	4	4	4	4	4	4	4	6	5
女	学生	有	2年	6	5	5	5	4	3	6	4	4	4	4	4	4	4	4	4	4	5	4	5	5	4	4	4	4	4	4	4	5	5
女	学生	无	0年	5	3	5	1	3	3	2	6	6	6	5	2	5	6	2	2	3	2	6	5	5	5	3	5	5	5	3	3	5	3
女	学生	有	2年	6	4	6	1	6	1	5	4	4	5	4	4	4	4	4	4	4	4	4	4	4	4	4	4	4	4	4	4	4	4
男	学生	有	2年	4	5	5	2	5	2	2	5	5	2	5	5	5	3	2	5	5	3	5	3	6	5	5	6	6	5	6	5	5	5
女	学生	无	0年	5	5	6	2	3	4	5	4	3	4	5	5	4	5	3	4	5	5	4	3	5	6	5	3	3	3	5	6	4	3
女	学生	无	0年	4	5	4	3	4	4	5	5	3	4	4	3	4	4	5	5	4	5	4	3	3	4	4	5	5	5	4	4	4	4
男	学生	无	0年	4	4	4	4	4	4	4	4	4	4	4	4	4	4	4	4	4	4	4	4	4	4	4	4	4	4	4	4	4	4
女	学生	有	2年	5	5	5	5	4	4	4	4	4	4	5	4	4	4	4	4	4	4	4	4	4	4	4	4	4	4	4	4	4	4
女	学生	无	0年	5	4	4	4	4	4	4	4	4	4	4	4	4	4	3	4	4	4	4	4	4	4	4	4	4	4	4	4	4	4
女	学生	有	4年	2	6	5	2	4	4	6	6	3	4	4	3	4	4	4	3	4	3	3	3	5	4	4	5	4	3	6	6	3	5
男	学生	有	6年	5	5	5	5	5	4	4	4	4	4	4	4	4	4	4	4	4	4	4	4	4	4	4	4	4	4	4	4	4	4
女	学生	有	2年	4	5	5	2	5	4	4	4	4	5	4	4	4	4	4	4	4	4	4	4	4	4	4	4	4	4	4	4	4	4
女	学生	有	4年	2	3	4	5	3	3	6	6	6	5	4	4	3	4	6	6	5	5	5	6	3	3	5	5	6	5	5	5	5	5
女	学生	有	4年	4	4	4	4	4	4	4	4	4	7	4	4	4	4	4	4	4	4	4	4	4	4	4	4	4	4	4	4	4	4
女	学生	有	6年	4	5	6	7	4	4	6	5	5	5	4	5	5	4	4	4	4	4	4	4	4	4	4	4	4	4	4	5	5	4
女	学生	有	6年	4	6	6	4	2	2	4	5	4	4	3	5	5	2	3	3	4	4	3	4	4	3	4	5	5	5	5	4	4	4
女	学生	有	6年	4	6	5	4	3	4	3	4	4	3	3	5	4	2	2	4	4	4	3	6	5	6	6	4	4	4	5	5	4	4
女	学生	有	4年	4	4	4	4	4	4	5	5	4	4	4	4	4	4	4	4	4	4	4	4	4	4	4	4	4	4	4	4	4	4
男	学生	无	0年	4	3	5	4	4	3	5	3	3	4	4	5	5	4	4	5	4	4	4	5	4	4	5	5	6	5	5	5	5	5
男	学生	无	0年	4	4	4	4	4	4	4	4	4	4	4	4	4	4	4	4	4	4	4	4	4	4	4	4	4	4	4	4	4	4
女	学生	无	0年	5	5	5	5	5	2	5	5	5	5	5	5	5	5	2	2	4	4	4	2	4	4	4	4	4	4	4	4	4	4
女	学生	无	0年	5	4	3	5	3	4	4	7	5	6	5	4	4	4	4	5	4	4	4	4	4	4	4	4	4	4	4	4	4	4
女	学生	有	2年	5	6	6	1	4	4	5	5	5	3	5	4	7	4	3	5	6	5	5	3	3	3	4	4	4	4	4	4	4	4
女	学生	有	6年	6	5	5	3	4	1	4	6	4	6	4	4	2	3	5	4	4	4	5	5	4	4	4	4	5	5	5	6	5	3
女	学生	有	4年	5	5	5	3	4	4	4	5	4	5	4	5	4	4	3	5	5	5	5	5	5	4	4	4	5	4	4	4	4	4
女	学生	有	2年	4	1	5	7	5	4	4	5	4	4	1	6	4	4	4	5	4	3	3	5	4	3	2	6	5	7	7	7	7	3
女	学生	无	0年	3	6	6	3	4	1	4	4	4	4	4	6	2	2	2	4	4	4	6	4	4	4	6	6	6	6	6	6	6	6
女	学生	有	6年	2	6	6	5	2	3	5	5	5	5	5	5	4	4	5	5	3	3	4	4	4	4	4	4	4	4	4	4	4	4
男	学生	有	6年	6	6	6	2	4	3	3	6	6	4	4	4	4	3	3	5	6	4	6	4	4	4	4	4	5	5	4	4	4	4
男	学生	无	0年	4	4	4	4	4	4	4	6	6	6	6	6	6	6	4	4	4	4	4	4	4	4	4	4	4	4	4	4	4	4
女	学生	有	6年	2	6	6	4	4	4	4	4	3	5	3	4	4	5	3	5	3	4	5	3	5	4	5	3	5	4	5	3	5	4
女	学生	无	0年	4	4	4	5	4	2	5	6	5	7	5	5	5	5	2	5	4	4	4	2	4	5	5	4	4	4	4	4	4	4
男	学生	无	0年	1	7	4	4	3	4	7	7	4	2	5	5	5	6	6	6	5	5	3	3	3	3	3	3	3	3	3	3	4	3
女	学生	无	0年	3	4	5	6	3	1	3	6	6	3	7	5	4	5	3	6	4	6	4	4	3	4	5	4	5	4	3	4	3	3
男	学生	无	0年	4	4	4	5	4	4	5	4	5	5	4	4	4	4	4	5	5	5	5	4	4	4	4	4	4	4	4	5	5	5
女	学生	无	0年	4	4	5	5	4	4	3	5	5	5	5	5	4	4	3	6	4	4	5	5	5	5	3	4	5	5	4	5	5	3
女	学生	有	2年	4	4	4	4	4	4	4	4	4	4	4	4	4	4	4	4	4	4	4	4	4	4	4	4	4	4	4	4	4	4
男	学生	有	2年	4	4	4	4	4	4	4	4	4	4	4	4	4	4	4	4	4	4	4	4	4	4	4	4	5	5	4	4	4	4
男	学生	有	2年	1	6	4	1	5	6	3	4	4	4	4	4	4	4	4	4	4	4	4	4	4	4	4	4	4	4	4	4	4	4
女	学生	有	2年	5	6	5	3	3	5	4	6	2	3	3	5	5	4	3	5	4	5	4	2	4	4	4	5	4	4	4	5	4	4
女	学生	有	6年	4	5	5	5	5	4	5	5	5	4	4	4	4	4	4	4	4	4	4	4	4	4	4	4	4	4	4	4	4	4
女	学生	无	0年	4	5	4	3	4	1	5	6	4	2	5	6	6	6	6	6	2	5	5	6	4	5	4	4	4	4	4	4	4	4
女	学生	无	0年	1	7	7	1	2	4	1	6	6	3	3	6	6	3	3	4	5	5	2	5	5	5	3	5	5	5	6	5	4	4
男	学生	有	4年	4	4	4	4	4	4	4	4	4	4	4	4	4	4	4	4	4	4	4	4	4	4	4	4	4	4	4	4	4	4
女	学生	有	0年	1	5	5	2	4	1	1	7	6	3	5	6	5	3	5	5	6	4	7	6	6	4	1	5	4	5	4	5	5	5
女	学生	无	0年	4	4	5	2	2	4	6	3	3	5	5	5	5	5	5	4	4	4	3	6	4	3	3	5	5	4	4	4	4	4
男	学生	无	0年	5	5	5	5	5	5	5	7	4	4	4	4	4	4	4	4	4	4	4	4	4	4	4	4	4	4	4	4	4	4
男	学生	无	0年	4	2	7	3	7	5	6	4	4	6	5	2	6	2	4	4	2	5	4	4	3	6	2	4	4	4	2	4	2	6
女	学生	有	4年	4	5	5	2	6	5	1	6	6	5	4	4	4	4	4	4	4	4	4	4	4	4	4	4	4	4	4	4	4	4
女	学生	有	2年	6	7	7	6	6	3	2	5	5	6	2	4	4	4	4	4	4	4	4	4	4	4	4	4	4	4	4	4	4	4
女	学生	有	4年	5	7	7	4	4	4	2	4	4	4	6	4	4	4	3	5	4	4	5	4	4	4	4	4	5	4	4	4	5	4
女	学生	有	4年	5	5	5	5	4	4	4	4	6	5	5	5	4	4	5	4	5	4	4	4	4	4	4	4	4	4	5	4	4	4
女	学生	有	6年	4	5	5	2	5	4	3	6	6	3	3	5	5	3	3	6	6	3	5	5	3	5	5	5	5	3	4	6	6	4
女	学生	无	0年	1	4	4	2	1	4	6	6	6	3	5	6	6	5	7	4	4	4	4	4	4	4	4	5	4	4	4	4	7	6
男	学生	无	0年	4	6	3	5	2	2	6	6	6	5	4	4	4	4	4	4	4	4	4	4	4	4	4	4	4	4	4	4	5	6
男	学生	无	0年	7	7	7	7	7	7	4	4	4	4	4	4	4	4	4	4	4	4	4	4	4	4	4	4	4	4	4	4	4	4
女	学生	有	4年	5	5	4	4	4	4	4	4	4	4	4	5	3	3	3	3	4	4	4	5	5	3	4	4	4	5	4	5	5	4
女	学生	无	0年	6	6	6	6	3	3	5	5	5	4	4	5	5	3	5	6	4	4	4	5	4	4	4	4	4	4	4	4	4	4
女	学生	有	4年	5	5	6	3	4	3	3	4	5	5	4	5	4	4	4	5	5	5	5	5	5	4	4	5	5	5	4	5	5	5
女	学生	有	4年	6	6	6	6	4	6	2	7	4	4	4	6	4	4	4	4	4	2	2	6	6	2	2	4	4	4	4	6	4	6
女	学生	无	0年	4	6	5	4	4	5	6	4	5	3	4	5	6	5	4	5	5	3	4	7	4	4	4	4	4	4	3	4	3	4
女	学生	有	6年	6	5	5	6	4	4	5	4	4	4	4	4	5	5	5	5	4	4	4	6	4	4	4	4	4	4	4	4	4	4
女	学生	有	4年	4	5	5	3	4	5	5	6	5	4	5	6	4	4	5	5	5	4	5	3	5	4	5	4	5	5	4	4	4	4
女	学生	无	0年	5	5	4	5	3	5	5	4	3	4	3	5	4	5	5	5	6	4	4	4	4	6	5	4	5	3	3	4	5	4
男	学生	无	0年	4	7	7	1	3	1	2	7	7	7	6	6	2	3	2	6	4	2	3	2	4	3	3	5	6	6	6	6	6	6
女	学生	无	0年	5	6	6	2	4	2	4	5	5	4	5	5	4	3	5	6	5	5	4	2	3	4	4	5	5	4	4	5	2	4
女	学生	无	0年	5	5	5	5	5	5	5	1	5	5	5	5	5	5	6	5	5	5	5	5	5	5	5	5	3	3	4	2	5	4
女	学生	有	2年	4	5	5	3	4	4	3	5	4	4	4	4	4	4	4	5	4	4	4	5	4	5	5	5	4	4	4	5	5	5
女	学生	有	2年	5	4	4	4	4	4	5	5	4	4	4	4	4	5	5	4	4	4	5	4	4	4	4	4	4	4	4	4	4	4
女	学生	无	0年	3	6	5	1	2	3	6	5	6	6	6	3	3	3	6	6	6	5	5	6	6	3	3	3	3	3	5	4	5	3
女	学生	无	0年	4	6	6	4	4	4	4	6	5	4	4	5	5	5	4	4	4	4	4	4	4	4	4	4	4	4	4	4	4	4
女	学生	无	0年	4	4	4	4	4	4	4	4	4	4	4	4	4	4	4	4	4	4	4	4	4	4	4	4	4	4	4	4	4	4
女	学生	有	6年	5	7	7	3	5	5	5	5	5	3	5	6	4	4	4	6	2	2	5	6	4	3	2	4	3	5	4	5	4	4
女	学生	无	4年	2	2	2	2	7	7	7	7	7	7	7	7	6	6	6	6	6	6	6	6	6	6	6	6	6	6	6	6	6	6
男	学生	有	4年	1	1	1	1	7	7	1	7	7	7	7	7	1	1	1	1	1	7	1	7	7	1	1	7	7	7	7	4	4	4
男	学生	有	2年	3	7	7	4	4	6	6	4	4	1	4	4	4	4	4	4	4	4	4	4	4	4	4	4	4	4	4	4	4	4
男	学生	无	0年	6	3	4	4	4	4	4	4	4	4	4	4	4	4	4	4	4	4	4	5	5	5	5	5	5	5	5	5	7	4
女	学生	无	0年	6	5	4	6	4	4	4	6	4	5	4	5	5	5	4	4	4	4	5	5	5	6	6	6	5	6	4	7	4	5
男	学生	无	0年	4	3	5	2	5	2	2	4	6	5	6	6	4	2	2	4	4	5	4	3	5	3	3	6	6	6	4	6	6	2
男	学生	无	0年	5	6	5	3	5	4	4	5	5	5	4	4	4	4	4	4	4	4	4	4	4	4	5	4	4	4	4	4	4	4
女	学生	有	6年	5	3	4	7	5	4	5	6	5	4	5	5	7	4	4	5	5	4	5	6	4	4	4	5	4	4	4	4	4	4
男	学生	无	0年	5	5	4	1	4	1	5	5	5	4	5	5	5	5	6	3	5	5	5	5	5	5	5	5	5	5	4	2	6	2
男	学生	无	0年	5	5	5	5	5	4	5	4	5	4	5	5	5	4	5	5	4	5	5	4	5	4	5	4	5	4	5	4	5	5
女	学生	无	0年	4	6	5	3	4	4	4	4	4	4	4	4	4	4	4	4	4	4	5	4	4	5	5	5	5	5	5	5	5	5
女	学生	无	0年	1	6	4	2	4	1	7	4	4	3	5	6	5	6	5	4	4	4	5	6	4	5	4	4	3	4	4	4	3	3
女	学生	有	4年	4	5	6	5	5	4	4	4	4	4	4	4	4	4	4	4	4	4	4	4	4	4	4	4	4	4	4	4	4	4
男	学生	无	0年	4	5	5	5	4	4	3	5	4	3	4	4	4	4	5	5	5	4	5	4	5	5	5	5	5	5	5	5	4	5
女	学生	有	6年	2	2	4	2	2	2	1	6	6	6	6	6	5	1	4	6	6	6	6	6	6	5	4	6	6	6	2	3	7	4
女	学生	有	4年	5	5	4	5	4	3	5	5	5	5	5	4	4	4	5	5	5	5	5	5	3	5	4	5	4	5	4	4	5	5
女	学生	有	2年	7	7	7	7	7	7	4	4	4	4	4	4	4	4	4	4	4	4	4	4	4	4	4	4	4	4	4	4	4	4
女	学生	有	6年	1	4	4	4	4	4	4	4	4	4	4	4	4	4	4	4	4	4	4	4	4	4	4	4	4	4	4	4	4	4
女	学生	有	4年	4	4	6	4	6	2	2	4	4	4	4	4	4	4	4	4	4	4	4	4	4	4	5	5	5	5	5	5	5	5
女	学生	无	0年	5	5	5	1	4	4	4	4	4	4	4	4	4	4	4	4	4	4	4	4	4	4	4	4	4	4	4	4	4	6
女	学生	有	6年	3	5	4	5	5	4	4	6	5	6	5	5	4	5	5	5	5	5	5	5	5	5	5	5	5	5	5	5	5	5
女	学生	无	0年	5	5	6	2	4	6	4	5	3	5	6	6	4	5	3	5	5	6	4	4	5	4	5	5	5	4	2	5	5	3
女	学生	有	2年	4	4	5	3	5	2	4	5	5	3	5	6	4	2	4	5	6	4	5	5	4	3	3	5	5	5	5	5	5	4
男	学生	有	2年	5	6	4	3	4	4	4	4	4	4	4	5	5	4	5	3	4	5	4	4	4	4	4	4	5	5	4	5	3	3
女	学生	有	4年	5	5	5	2	4	4	5	6	4	3	5	4	4	5	5	4	6	4	4	6	4	4	4	5	4	4	4	4	4	4
女	学生	有	6年	2	5	5	3	4	3	5	5	5	5	5	5	4	4	4	6	5	5	5	6	4	5	5	4	4	5	5	5	4	4
女	学生	无	0年	5	5	6	4	4	4	5	5	3	3	4	4	4	4	5	4	4	4	4	5	4	5	4	4	4	4	4	4	4	4
女	学生	有	2年	4	6	5	2	4	3	4	6	5	4	4	5	4	4	4	4	4	4	4	5	4	4	4	4	4	4	4	4	4	4
男	学生	无	0年	4	4	6	2	6	2	4	5	6	5	6	6	4	4	4	6	4	4	4	5	2	2	2	6	6	6	4	4	4	4
女	学生	无	0年	4	5	5	4	5	3	3	6	5	5	5	5	5	5	4	5	5	3	3	5	4	5	5	5	5	5	5	5	5	5
女	学生	有	4年	6	6	6	6	4	4	4	4	4	4	4	4	4	4	4	4	4	4	4	4	4	4	4	4	4	4	4	4	6	5
男	学生	无	0年	4	5	5	4	4	4	4	6	4	4	4	4	5	4	5	4	4	4	4	4	4	4	4	4	4	4	2	4	4	4
女	学生	有	6年	4	7	7	4	5	2	6	4	4	5	5	4	4	5	5	4	4	4	4	4	4	4	4	4	4	4	4	4	4	4
女	学生	有	2年	2	2	3	3	4	4	5	6	5	5	5	5	5	5	5	5	5	5	5	5	5	5	5	5	5	6	5	5	5	5
女	学生	有	4年	5	5	5	2	3	3	6	5	4	4	5	4	5	5	4	5	3	3	4	5	3	3	4	4	5	5	3	3	6	4
男	学生	有	2年	4	5	6	4	5	4	7	5	6	6	6	4	1	6	5	2	5	1	4	6	3	4	2	5	3	4	4	4	3	5
女	学生	有	6年	2	4	6	1	4	6	6	5	5	3	4	4	4	4	4	4	4	4	4	4	4	4	4	4	4	4	4	4	4	4
女	学生	无	0年	4	1	2	4	5	5	1	6	6	6	5	5	6	3	2	4	6	5	5	6	5	4	4	6	6	6	3	5	6	4
女	学生	有	2年	5	5	6	6	5	4	5	5	5	6	4	6	3	2	2	4	4	3	3	4	4	4	4	5	5	5	4	5	5	6
女	学生	无	0年	4	5	5	3	3	2	5	6	4	4	5	4	4	4	4	5	5	5	5	5	4	4	4	5	4	4	4	4	5	5
女	学生	无	0年	4	5	6	2	5	5	5	5	5	4	4	5	5	3	5	6	4	4	4	5	4	4	4	5	5	4	4	5	5	5
男	学生	有	6年	5	6	7	3	4	3	6	7	3	5	6	6	5	4	5	6	3	3	4	3	3	3	3	4	5	3	3	6	3	3
女	学生	无	0年	7	7	1	7	3	4	4	7	1	4	4	4	5	4	4	1	4	6	4	5	5	4	4	4	4	4	4	4	4	4
男	学生	有	4年	4	4	4	4	4	4	4	4	4	4	4	4	4	4	4	4	4	4	4	4	4	4	4	4	4	4	4	4	4	4
男	学生	有	2年	4	6	5	5	3	2	6	5	4	4	4	6	4	2	4	5	4	5	5	4	4	5	5	6	5	5	5	5	5	6
女	学生	无	0年	5	5	6	2	3	3	5	5	5	5	5	5	5	5	5	3	5	5	5	6	5	5	5	3	5	3	3	6	6	5
女	学生	无	0年	7	7	6	6	4	4	6	6	6	4	4	4	2	2	2	2	6	4	4	7	4	4	4	4	4	4	6	4	4	4
女	学生	有	2年	5	5	5	5	4	5	5	4	4	5	5	4	5	4	5	5	5	5	5	4	5	5	5	5	4	4	4	4	5	4
女	学生	无	2年	5	5	5	5	5	5	5	5	4	4	4	4	4	4	4	4	4	4	4	4	4	4	4	4	4	4	4	4	4	4
女	学生	无	0年	2	6	7	6	6	2	1	7	6	7	2	6	6	1	1	6	6	4	1	1	1	4	4	4	7	7	7	4	7	6
男	学生	无	0年	5	5	5	3	5	4	2	4	5	5	5	5	4	4	3	5	5	5	5	4	5	4	5	5	5	5	5	5	5	5
男	学生	无	0年	7	6	6	1	6	1	7	1	2	3	3	6	6	6	6	6	5	5	5	5	5	5	5	5	5	5	3	2	2	6
女	学生	无	0年	6	6	6	3	4	5	6	6	3	4	5	5	5	3	5	5	4	3	4	3	4	4	3	4	5	3	4	4	5	4
男	学生	无	0年	5	5	5	6	6	6	6	1	4	5	5	5	4	3	5	5	5	4	5	6	5	5	5	5	5	5	5	4	6	5
女	学生	有	4年	7	7	4	3	4	4	5	5	5	5	5	5	4	4	4	4	4	4	5	6	3	3	3	3	4	5	5	5	5	5
女	学生	有	4年	4	5	4	3	5	4	5	3	4	2	5	5	4	4	5	5	4	3	4	4	3	4	4	5	4	5	6	5	4	5
女	学生	有	2年	5	4	5	3	4	4	4	5	5	4	4	5	4	4	4	4	4	4	5	4	4	4	4	4	5	5	4	4	4	4
女	学生	有	3年	4	6	6	2	5	4	6	5	4	4	5	5	4	5	5	4	4	5	5	4	4	4	4	4	4	4	4	4	4	4
女	学生	有	5年	6	6	6	2	6	4	6	7	4	3	6	7	7	2	4	5	4	2	5	6	4	2	3	5	5	5	6	6	6	6
女	学生	无	0年	4	5	6	3	4	4	6	6	4	5	4	6	6	5	4	4	4	4	4	6	6	4	6	4	4	4	4	4	4	4
女	学生	有	2年	5	6	4	4	2	4	5	7	4	5	5	4	4	5	5	5	5	3	5	7	5	4	4	4	4	4	3	5	5	5
女	学生	无	0年	3	4	6	3	4	3	3	6	6	5	6	5	3	2	5	4	6	6	6	4	4	4	4	3	4	4	6	5	5	5
男	学生	无	0年	4	7	4	1	4	1	6	4	4	6	4	4	4	4	5	6	4	4	4	3	4	4	4	4	4	4	4	4	4	4
男	学生	无	0年	2	5	4	2	4	7	5	3	4	7	7	7	5	6	5	5	3	7	7	5	6	6	6	5	5	5	6	5	5	6
男	学生	无	0年	7	7	6	5	7	1	6	4	4	4	4	4	4	4	4	4	4	4	4	4	4	4	4	4	4	4	4	4	4	4
男	学生	无	0年	4	6	6	6	5	6	5	6	5	3	5	5	3	5	5	4	4	4	4	4	4	4	4	5	5	5	4	5	3	3
女	学生	有	6年	2	2	6	6	6	6	4	5	5	2	6	6	6	4	5	6	2	4	6	2	5	5	5	6	6	6	4	4	2	6
女	学生	有	4年	5	5	5	3	3	3	6	5	5	5	5	5	5	5	5	5	5	3	6	5	2	2	2	5	5	5	3	5	5	4
男	学生	无	0年	1	4	4	1	5	7	4	3	4	4	4	5	5	5	4	5	5	5	5	5	5	5	5	5	5	5	5	5	5	5
女	学生	有	4年	6	6	6	5	5	5	4	5	5	4	5	5	4	3	5	6	6	6	4	3	4	3	3	4	3	5	5	5	5	3
女	学生	有	2年	4	5	6	1	4	4	4	4	4	6	4	6	5	5	5	4	4	3	4	4	4	5	4	5	5	5	5	5	5	5
女	学生	有	2年	3	5	5	4	4	3	6	5	5	6	5	5	4	4	4	3	4	5	5	5	5	5	4	5	5	4	4	4	5	4
女	学生	无	0年	6	4	5	1	2	2	5	4	4	7	4	4	3	4	4	4	4	4	5	5	6	5	5	5	5	5	5	3	7	5
女	学生	有	2年	4	5	5	4	4	5	4	5	5	3	6	6	5	4	4	6	6	4	5	4	4	3	4	5	5	5	5	6	4	4
女	学生	有	0年	4	7	5	4	3	2	5	6	5	5	5	5	6	7	6	6	4	3	5	6	4	3	3	4	4	4	4	4	4	4
女	学生	有	0年	6	7	3	7	2	5	5	7	3	7	3	6	1	1	1	7	5	6	7	2	6	5	5	4	5	7	2	4	5	5
男	学生	无	0年	2	3	6	2	6	3	3	6	6	6	6	6	3	3	3	6	6	6	5	5	6	3	2	6	5	6	6	4	6	5
女	学生	有	2年	5	6	6	2	3	3	7	5	6	6	6	5	4	4	4	4	4	5	5	5	4	4	4	4	4	4	4	4	6	5
女	学生	无	0年	5	4	4	6	4	4	4	5	5	5	5	5	5	4	4	5	4	4	4	7	4	5	4	4	4	4	4	4	4	4
女	学生	无	0年	2	3	2	5	6	2	3	6	6	6	6	6	4	6	3	6	6	3	5	7	3	4	4	4	5	5	3	5	5	5
男	学生	无	0年	4	6	6	6	4	6	6	6	5	5	4	5	5	4	2	5	4	4	4	5	5	5	4	2	3	5	4	5	5	4
男	学生	无	0年	1	1	7	4	4	1	4	6	4	4	4	5	5	5	4	4	5	5	4	5	4	5	4	5	4	4	5	4	4	4
男	学生	有	4年	4	5	5	6	6	5	6	6	6	4	6	6	6	5	4	4	4	4	6	3	5	6	4	3	6	3	4	6	3	4
男	学生	有	2年	7	7	7	7	7	7	7	4	4	4	4	4	4	4	4	4	4	4	4	4	4	4	4	4	4	4	4	4	4	4
女	学生	有	6年	6	6	3	6	4	4	6	6	6	6	6	6	6	5	5	4	3	3	5	6	4	4	4	4	4	4	4	4	4	4
女	学生	有	6年	4	6	4	3	2	5	6	5	5	5	6	4	5	5	6	5	5	4	5	5	4	4	4	4	4	4	4	5	5	5
男	学生	有	4年	6	6	6	1	3	6	6	5	7	6	4	2	2	2	2	6	2	2	3	6	6	6	6	6	6	6	6	6	6	7
女	学生	有	4年	4	4	4	3	4	6	3	4	4	4	2	5	6	5	3	4	4	2	4	6	5	6	4	6	6	5	6	5	5	7
女	学生	有	2年	5	5	4	4	4	4	6	5	4	4	4	5	5	5	5	5	5	4	4	4	3	4	4	4	5	5	5	5	3	5
女	学生	有	2年	6	6	6	3	3	4	5	5	4	4	5	5	4	5	5	4	5	5	5	4	3	4	5	6	4	3	4	5	5	3
男	学生	有	4年	4	6	5	3	3	1	6	5	5	5	6	6	4	4	5	5	6	5	5	5	5	4	4	4	5	5	5	5	6	5
女	学生	有	4年	5	5	5	5	5	5	4	4	4	4	4	4	4	4	4	4	4	4	4	4	5	5	5	5	5	5	5	5	5	5
男	学生	有	2年	2	2	2	2	3	6	6	6	3	3	3	3	5	7	6	6	6	5	4	6	5	5	5	5	5	5	5	5	5	5
女	学生	无	0年	4	6	6	2	4	3	5	7	4	6	5	5	5	4	4	3	5	5	4	5	4	5	5	4	2	4	3	3	5	4
女	学生	无	0年	5	6	5	1	4	3	6	6	4	3	5	5	4	4	5	6	5	4	4	5	4	4	3	4	3	4	5	4	6	4
女	学生	有	4年	5	4	6	3	4	5	4	5	4	4	5	5	5	4	5	6	4	4	5	4	4	4	4	5	5	4	4	4	4	5
女	学生	无	0年	4	3	2	1	4	3	5	7	5	5	4	5	3	3	4	6	4	5	5	4	5	5	5	5	5	5	5	5	5	5
女	学生	无	0年	6	6	6	3	3	6	2	2	4	3	6	4	5	4	4	6	6	6	5	5	5	5	4	5	5	5	5	5	5	5
女	学生	无	0年	3	3	6	6	5	5	6	5	5	4	5	5	5	5	6	3	5	4	5	5	5	5	4	4	5	5	5	5	5	4
女	学生	无	0年	2	2	4	5	3	6	7	6	2	2	6	2	6	6	6	6	3	4	6	5	6	6	6	5	3	3	5	2	2	3
女	学生	有	4年	7	5	7	6	6	6	7	6	5	4	4	4	2	5	4	4	3	1	5	7	6	5	4	4	4	5	3	5	2	4
女	学生	无	0年	5	5	5	6	4	4	5	5	6	6	6	6	1	4	5	2	5	5	4	6	4	5	5	4	4	4	5	4	6	6
女	学生	有	2年	4	4	5	5	5	4	3	7	5	3	6	5	4	4	2	5	5	4	5	6	6	5	5	5	5	5	5	5	5	5
男	学生	无	0年	5	4	6	4	5	5	4	4	5	6	5	5	5	4	4	5	6	4	4	5	4	4	4	4	4	4	4	4	4	6
女	学生	无	0年	6	6	6	2	4	4	4	5	5	5	5	4	5	5	5	4	4	4	5	5	4	4	4	4	5	4	4	4	4	4
男	学生	无	0年	1	1	6	4	7	1	4	6	6	5	6	6	6	1	4	5	4	6	4	4	6	5	4	4	6	4	4	6	5	5
女	学生	有	3年	4	6	6	2	4	4	4	6	5	6	6	5	5	3	2	4	6	6	6	5	4	4	4	5	5	5	6	6	6	5
女	学生	有	4年	4	5	5	3	4	4	5	5	4	2	5	5	5	5	5	5	4	5	4	5	5	5	4	5	5	4	5	4	5	4
女	学生	无	0年	4	5	5	3	4	3	5	6	5	4	5	5	5	5	5	5	5	6	6	5	5	4	3	3	4	5	4	5	5	5
女	学生	有	6年	3	4	4	6	4	4	7	6	5	6	6	5	5	4	6	6	5	5	4	6	4	4	4	4	5	4	4	4	4	4
女	学生	无	0年	4	5	7	4	4	1	1	4	4	7	4	5	5	5	4	4	4	4	4	4	4	4	4	4	4	5	5	7	7	5
男	学生	无	0年	5	5	4	5	5	5	5	6	5	5	6	5	4	4	5	6	4	4	5	4	5	5	4	4	5	4	5	5	5	4
女	学生	无	0年	3	6	6	2	5	4	6	6	5	5	5	4	5	4	5	6	6	4	3	5	5	5	5	5	5	5	5	4	4	3
女	学生	无	0年	3	3	4	5	4	5	5	5	5	5	5	5	5	5	5	5	5	5	5	5	5	5	5	5	5	5	5	5	5	6
女	学生	无	0年	4	5	4	5	4	5	5	6	4	2	4	6	5	5	5	5	4	3	5	5	3	3	4	4	6	4	4	4	4	4
女	学生	无	0年	4	4	3	2	4	5	6	7	6	5	5	5	5	5	4	4	5	5	5	6	6	5	5	5	4	5	5	5	5	4
女	学生	有	0年	4	6	7	4	6	3	6	6	4	4	4	6	5	5	6	5	3	5	5	5	5	5	5	5	5	5	4	4	5	4
女	学生	无	0年	4	6	6	3	4	5	4	6	4	4	4	5	4	4	4	6	5	5	6	5	5	5	5	5	4	4	4	4	5	4
女	学生	无	0年	3	6	6	2	5	2	6	2	3	2	2	6	5	5	6	6	3	4	5	5	2	5	3	4	4	4	5	3	5	5
女	学生	无	0年	3	5	6	2	3	3	6	3	5	1	6	6	6	6	6	6	3	3	5	6	3	3	6	5	5	4	4	5	5	4
女	学生	有	2年	5	5	5	3	3	2	5	5	5	5	5	5	3	3	5	5	5	5	5	5	5	5	5	5	5	5	5	5	5	5
女	学生	有	2年	2	6	6	2	4	4	3	5	4	4	5	6	5	6	5	6	4	3	4	5	5	3	3	4	4	4	5	5	5	5
女	学生	无	0年	2	6	6	2	3	5	3	5	5	4	5	5	5	4	3	5	6	6	5	4	4	5	5	6	5	6	5	6	6	5
男	学生	有	2年	4	4	5	5	4	5	4	4	4	5	5	5	5	5	5	5	5	5	5	5	5	5	5	5	5	5	5	5	5	5
女	学生	有	2年	7	7	7	4	4	5	5	6	5	5	5	5	5	3	1	4	3	3	5	6	5	4	5	4	5	5	5	5	5	5
女	学生	无	0年	4	5	6	5	7	6	1	6	6	6	5	2	2	2	2	5	5	4	4	5	6	2	5	6	6	6	6	6	6	6
女	学生	有	4年	4	6	6	2	5	5	4	5	4	6	4	5	5	4	3	5	4	4	5	5	5	4	4	5	4	4	5	5	5	4
男	学生	有	4年	5	5	5	4	4	5	5	5	5	3	4	5	5	4	4	4	5	4	5	4	5	5	5	5	4	4	4	5	5	4
女	学生	有	6年	4	4	6	6	4	5	5	4	4	4	6	5	5	5	5	5	4	4	5	6	4	4	4	4	5	5	5	4	4	4
女	学生	有	2年	4	5	5	4	4	3	6	6	4	4	4	4	4	4	4	5	5	5	5	5	5	5	4	4	5	4	5	5	5	5
女	学生	无	0年	7	4	4	3	4	4	4	6	4	6	5	5	6	5	6	5	6	5	5	5	6	5	6	4	4	4	4	4	4	4
女	学生	无	0年	2	6	4	3	5	4	5	4	5	3	6	4	6	4	5	4	6	4	4	5	5	5	4	6	5	5	5	6	4	5
男	学生	有	2年	5	4	6	3	6	5	5	5	5	6	2	6	3	2	3	5	6	6	4	3	5	5	5	5	6	5	6	6	5	5
男	学生	无	0年	4	4	6	5	6	4	3	5	5	5	6	5	4	4	5	4	4	3	3	5	5	3	4	6	6	6	6	5	5	6
女	学生	有	2年	6	6	5	4	3	3	4	5	5	5	5	4	5	4	5	5	5	5	5	4	4	5	5	5	5	5	5	5	5	5
男	学生	有	4年	5	5	5	5	5	5	5	5	5	5	5	5	5	5	5	4	4	4	4	5	5	4	5	5	5	5	4	5	5	5
男	学生	无	0年	5	6	6	5	6	3	5	4	4	3	5	6	6	5	2	4	4	5	4	3	4	4	5	5	3	5	5	4	5	6
男	学生	无	0年	6	6	6	2	6	3	2	5	5	5	5	5	5	2	2	5	5	5	3	5	5	5	5	3	6	5	5	5	5	5
女	学生	无	0年	6	5	5	5	2	2	6	7	5	5	5	5	6	5	3	5	3	5	5	5	5	6	3	3	5	5	5	5	6	6
女	学生	无	0年	6	6	5	6	4	6	6	6	6	5	4	5	4	4	5	5	5	4	6	3	3	3	6	2	3	6	3	4	6	6
女	学生	有	2年	4	6	6	6	4	3	6	5	4	6	6	4	5	4	4	4	4	4	5	5	6	5	4	6	6	6	6	5	5	3
女	学生	有	6年	5	7	7	2	4	4	4	4	4	4	5	5	5	4	4	4	4	4	4	4	5	4	5	5	4	5	5	5	5	5
女	学生	有	5年	5	6	6	6	6	5	5	6	6	4	5	5	5	4	5	6	6	5	6	5	6	4	3	6	6	6	6	5	5	5
女	学生	无	0年	5	5	3	2	3	4	4	5	3	5	6	3	5	6	5	3	5	5	6	5	6	5	4	5	4	5	6	6	6	6
女	学生	无	0年	5	5	5	3	5	4	5	5	5	5	5	5	5	4	4	5	5	5	5	5	5	5	5	5	5	5	5	5	5	5
女	学生	无	0年	5	5	5	2	4	4	5	6	5	5	5	5	5	5	5	3	5	5	5	5	5	5	5	4	5	5	4	5	5	4
男	学生	无	0年	5	3	5	5	5	5	5	5	5	5	5	5	5	5	5	5	5	5	5	5	5	5	5	5	5	5	5	5	5	5
男	学生	无	0年	6	4	5	5	4	3	6	6	4	6	4	4	4	4	5	5	5	5	5	5	4	4	5	5	5	5	5	5	5	5
女	学生	无	0年	6	7	5	3	4	4	5	4	5	5	4	4	4	2	4	5	4	3	4	5	5	4	5	5	5	5	5	5	6	5
男	学生	无	0年	5	2	6	3	5	4	4	5	5	5	6	5	4	4	3	5	5	5	5	5	5	5	5	5	5	5	5	5	5	5
女	学生	无	0年	4	4	4	3	4	4	4	4	4	4	4	4	4	4	4	4	4	4	4	4	5	5	5	5	5	5	5	5	5	7
女	学生	无	0年	5	5	5	3	3	4	5	5	3	5	5	5	3	2	5	4	5	5	5	5	5	5	5	5	5	5	5	5	5	5
男	学生	无	0年	5	5	5	6	4	4	5	5	5	4	5	5	5	5	5	5	4	4	5	5	5	4	4	4	4	4	5	5	5	5
女	学生	无	0年	5	5	5	6	4	4	5	6	6	5	5	5	3	5	4	5	3	5	3	4	3	5	3	3	4	5	3	4	4	3
女	学生	有	6年	5	5	5	7	5	5	5	7	5	6	6	6	6	6	6	5	4	4	4	4	4	4	4	4	4	4	4	4	4	4
女	学生	无	0年	4	5	4	4	4	6	6	4	4	4	5	5	4	4	4	4	6	3	4	4	4	4	4	4	4	5	5	6	6	5
女	学生	无	0年	5	6	5	5	6	4	4	6	6	6	5	5	5	3	4	6	6	4	5	4	4	4	4	5	5	5	5	4	5	5
女	学生	有	6年	7	4	7	4	4	4	4	7	7	7	4	4	4	4	4	4	4	4	4	4	4	4	4	4	4	4	4	4	4	4
男	学生	有	4年	4	7	7	7	6	4	5	7	7	4	7	6	6	3	5	7	3	3	4	3	3	3	3	4	6	3	3	4	5	3
女	学生	有	4年	5	5	5	5	4	3	5	5	4	6	6	5	3	4	4	4	5	5	5	5	5	5	5	5	5	5	5	5	5	5
男	学生	无	0年	6	7	3	2	4	2	5	3	6	4	3	6	5	2	5	7	6	6	6	5	3	4	4	6	4	4	5	5	3	3
女	学生	无	0年	7	7	7	1	3	1	3	7	6	5	5	6	7	2	7	6	7	1	7	7	5	2	2	4	4	5	4	4	5	5
男	学生	无	0年	5	7	7	1	7	7	1	7	7	4	4	4	4	4	4	4	4	4	4	4	4	4	4	4	4	4	4	4	4	4
女	学生	有	2年	5	5	5	7	5	5	6	5	5	4	5	5	6	6	6	6	6	4	4	4	4	4	4	4	4	4	4	4	4	4
女	学生	有	2年	4	5	5	5	5	4	4	5	5	6	5	5	5	5	4	4	5	5	5	5	4	5	4	5	5	5	5	5	4	5
女	学生	有	2年	4	3	5	5	5	4	5	6	5	5	5	5	5	5	5	6	5	5	5	4	4	4	4	5	6	6	6	6	6	6
女	学生	有	2年	1	6	6	2	2	6	4	6	6	7	6	4	4	2	2	2	6	6	4	6	6	4	6	6	6	6	6	6	6	6
女	学生	有	4年	4	4	4	2	3	5	4	6	5	5	6	6	6	5	5	5	5	4	5	5	5	5	5	5	5	6	5	3	4	5
女	学生	无	0年	5	4	7	7	7	4	4	6	4	5	5	5	6	6	7	4	4	4	5	5	5	5	5	5	5	5	5	3	5	5
男	学生	无	0年	3	5	5	6	5	3	5	5	5	5	5	4	5	5	4	5	5	5	5	4	5	5	5	5	4	3	3	3	5	5
女	学生	无	0年	3	6	6	2	2	2	5	5	3	4	5	5	5	5	5	2	3	3	5	6	5	5	5	5	6	5	5	5	5	5
女	学生	无	0年	4	6	6	4	6	4	5	7	7	7	6	7	4	1	4	6	6	5	6	6	5	4	4	5	5	4	4	5	5	4
男	学生	有	6年	6	6	4	7	6	6	5	7	4	3	3	4	6	3	6	5	5	5	5	4	3	3	5	4	6	5	6	4	4	4
女	学生	有	3年	4	6	5	6	4	3	5	6	5	4	5	5	6	6	6	3	4	4	6	5	6	4	4	5	5	6	5	5	5	4
男	学生	有	6年	2	6	6	4	2	6	7	6	6	1	1	5	4	7	7	6	4	2	5	6	4	2	2	6	6	4	5	6	1	1
男	学生	无	0年	5	6	6	3	5	5	4	3	5	5	6	1	3	4	5	4	5	5	5	5	5	6	5	5	5	6	6	6	6	6
男	学生	有	4年	4	6	6	4	5	6	6	5	4	4	5	4	5	5	5	5	5	5	4	5	4	4	4	4	4	4	4	4	4	4
女	学生	有	6年	4	7	5	1	7	4	4	4	7	5	7	5	4	4	4	4	7	6	5	4	4	4	3	5	6	5	5	4	4	5
女	学生	无	0年	3	3	4	1	5	3	3	5	6	6	5	5	4	3	3	6	5	5	5	5	5	5	5	5	5	5	5	5	5	5
女	学生	无	0年	4	1	5	2	3	3	4	6	6	6	4	6	4	4	2	5	4	3	6	6	6	6	6	6	6	6	6	6	7	1
男	学生	无	0年	1	7	7	1	7	1	1	7	7	7	7	7	1	7	7	4	4	4	4	4	4	4	4	4	4	4	4	4	4	4
女	学生	无	0年	4	5	5	3	3	5	4	5	5	5	4	4	5	5	6	5	5	5	4	5	5	5	5	5	5	5	5	5	5	5
男	学生	无	0年	6	6	6	2	5	5	5	6	5	5	5	5	3	3	2	3	6	6	5	5	5	5	5	5	5	5	5	4	4	5
女	学生	有	4年	4	5	5	5	4	5	5	4	4	5	5	5	4	5	5	5	5	5	5	5	5	5	4	5	5	5	5	5	5	5
女	学生	有	4年	5	5	5	3	4	4	6	5	5	4	5	5	4	4	4	6	6	4	5	4	5	4	4	5	5	5	5	5	4	5
女	学生	有	2年	5	5	5	6	4	4	5	5	4	4	4	4	4	4	5	5	5	5	4	4	4	5	5	5	5	5	5	5	4	4
女	学生	无	0年	5	5	5	2	4	5	5	4	4	5	4	5	5	5	5	5	5	5	5	5	5	5	5	5	5	5	5	5	5	5
女	学生	有	4年	5	5	5	5	5	5	5	5	5	5	5	5	5	4	5	4	5	5	5	5	5	5	5	5	5	5	5	5	5	5
男	学生	无	0年	5	5	5	3	4	3	4	6	6	5	4	6	4	2	3	4	5	5	3	3	4	2	3	5	5	5	6	5	6	5
女	学生	无	0年	4	5	5	4	4	5	5	4	4	5	4	5	5	4	5	5	5	5	5	5	5	5	5	5	5	5	5	4	5	5
女	学生	有	2年	5	5	6	3	4	5	5	4	4	3	4	5	5	3	2	4	6	6	4	5	5	5	5	5	5	6	5	6	6	5
女	学生	有	5年	5	6	5	3	4	5	4	5	5	5	4	5	5	5	5	5	5	5	5	5	5	5	5	5	5	5	4	5	5	5
女	学生	有	2年	6	6	6	6	4	4	6	4	6	5	4	4	4	5	4	4	4	4	5	6	4	4	4	5	5	5	4	4	5	6
女	学生	无	0年	4	3	5	2	4	4	3	5	6	6	5	5	5	5	5	5	5	4	5	4	5	6	5	5	6	4	4	5	6	5
女	学生	无	0年	2	3	3	2	5	5	4	5	5	4	2	5	4	5	4	6	6	3	3	6	5	6	5	6	6	5	6	5	6	6
女	学生	无	0年	4	4	6	3	4	4	5	4	5	5	4	5	5	2	3	5	5	5	5	5	4	5	5	5	5	5	5	5	5	5
女	学生	有	4年	4	6	6	4	4	6	1	5	4	4	4	5	6	4	4	5	5	5	5	5	5	5	5	6	6	6	4	6	6	6
女	学生	无	0年	6	6	5	3	4	3	5	5	5	5	5	5	5	5	5	5	5	5	5	5	5	5	5	5	5	5	5	5	5	5
女	学生	有	2年	4	5	5	5	5	5	5	5	5	5	5	5	4	4	5	5	4	5	4	5	4	5	4	5	4	5	4	4	4	5
女	学生	无	0年	7	7	7	1	1	1	1	1	7	7	7	7	7	7	1	1	1	1	1	1	1	1	7	7	7	7	7	7	7	7
男	学生	有	2年	6	6	6	6	4	4	4	7	4	6	4	6	6	6	6	6	4	6	6	5	5	5	5	5	5	5	4	4	4	4
女	学生	有	6年	7	7	7	6	7	6	6	6	5	7	7	7	2	2	2	6	1	1	4	6	5	1	1	5	4	4	5	5	6	5
女	学生	无	0年	4	4	5	3	4	5	3	5	5	5	5	5	5	5	5	5	5	5	5	5	5	5	5	6	5	5	5	5	5	5
女	学生	无	0年	5	5	4	2	4	4	5	5	5	5	5	6	5	5	4	5	4	4	5	5	5	5	5	4	5	5	5	5	5	5
女	学生	有	4年	5	5	5	3	5	4	6	4	5	5	5	5	6	6	4	5	4	3	5	7	4	5	3	3	5	4	5	5	6	5
女	学生	有	4年	2	6	6	1	4	6	2	7	7	7	7	7	4	4	6	7	4	4	4	4	4	4	4	4	4	4	4	4	4	4
女	学生	有	6年	5	4	4	3	5	4	3	5	6	6	3	6	5	4	4	4	4	4	5	6	5	5	4	4	6	6	6	6	6	6
女	学生	有	2年	1	7	5	7	2	4	4	5	4	6	5	5	6	4	6	5	5	5	5	5	5	5	5	5	5	5	5	4	4	4
女	学生	有	6年	6	5	5	2	6	4	5	6	6	3	6	6	4	6	4	5	4	4	4	5	4	4	5	5	5	5	6	6	6	5
女	学生	有	4年	4	5	5	4	4	5	6	5	5	5	6	5	6	5	5	5	6	5	5	6	5	5	5	5	5	5	4	5	6	5
女	学生	有	2年	6	6	6	6	5	6	5	5	5	5	5	5	5	4	4	5	5	5	5	4	4	4	3	6	6	5	3	5	5	4
男	学生	无	0年	5	5	6	3	4	7	6	5	4	5	5	5	5	5	4	5	4	5	4	5	5	3	3	5	5	3	5	4	5	3
女	学生	有	2年	7	7	4	3	6	5	6	5	6	5	5	5	5	5	5	5	3	5	4	6	3	4	2	5	4	4	4	5	5	4
女	学生	无	0年	6	6	6	2	5	2	5	5	5	4	5	5	6	3	3	5	6	6	5	6	5	6	5	6	5	3	5	5	5	3
女	学生	有	6年	2	5	6	2	2	5	5	5	5	5	5	5	5	5	5	5	5	5	5	5	5	5	5	5	5	5	5	5	5	5
女	学生	有	4年	2	5	5	5	5	5	5	5	5	5	5	5	5	5	5	5	5	5	5	5	5	5	5	5	5	5	5	5	5	5
男	学生	无	0年	2	6	6	2	6	2	3	6	6	6	6	6	2	3	1	6	6	6	4	2	4	6	3	5	5	6	4	4	5	5
女	学生	有	2年	6	6	6	7	5	5	5	6	5	6	4	5	4	4	5	4	4	6	4	4	6	5	5	6	5	5	4	6	6	4
女	学生	有	2年	4	6	6	3	5	2	5	4	5	5	6	5	4	4	5	5	4	5	4	4	4	4	4	6	5	5	5	4	6	4
男	学生	有	6年	4	6	6	6	7	1	6	7	5	5	1	7	7	1	6	7	7	4	6	4	6	1	1	4	7	7	4	6	4	1
女	学生	有	4年	1	4	6	1	5	4	7	4	7	6	7	6	6	6	6	6	6	4	5	5	4	4	4	4	4	4	4	4	4	4
女	学生	无	0年	5	5	6	6	5	3	4	5	5	4	4	5	5	4	5	5	5	6	6	5	5	5	4	4	6	4	5	5	5	5
女	学生	无	0年	1	6	3	1	5	3	4	5	5	5	5	5	4	5	6	7	5	3	7	7	5	5	3	4	5	4	5	4	5	5
女	学生	无	0年	5	5	5	6	5	5	3	5	3	5	5	5	5	5	5	4	5	5	5	5	5	5	5	5	5	5	5	5	5	5
女	学生	有	4年	3	6	5	6	6	4	6	6	4	3	5	5	4	5	5	5	5	3	5	5	5	5	5	4	5	5	5	5	5	5
女	学生	无	0年	5	6	6	2	4	3	3	5	5	6	6	6	5	6	3	3	4	5	5	5	5	5	5	5	5	5	5	5	5	5
女	学生	有	6年	4	6	6	3	4	6	6	4	5	4	5	6	4	4	3	5	4	4	4	2	4	4	4	4	4	4	4	4	4	4
男	学生	无	0年	5	5	5	5	5	5	5	5	5	5	5	5	5	5	5	5	5	5	5	5	5	5	5	5	5	5	5	5	5	5
女	学生	无	0年	5	5	5	2	6	4	4	5	5	5	5	5	5	5	5	5	5	5	5	5	5	5	5	5	4	4	4	4	4	4
女	学生	无	0年	5	5	4	5	5	3	6	4	5	6	5	5	6	5	5	6	4	4	5	6	5	4	4	5	5	4	5	5	4	5
男	学生	无	0年	3	6	5	3	5	3	5	5	5	5	5	5	5	5	5	5	5	5	5	5	5	5	5	5	5	5	5	5	5	5
女	学生	无	0年	5	5	5	5	5	4	6	5	5	6	5	4	6	4	4	4	4	5	5	5	5	5	4	5	5	4	4	4	5	4
男	学生	无	0年	6	6	4	2	6	6	4	4	6	1	6	6	6	1	2	2	6	6	6	5	4	6	5	6	6	6	6	6	6	6
女	学生	有	6年	2	6	7	1	2	5	6	6	5	5	5	5	6	5	5	5	5	5	5	5	5	5	5	5	5	5	5	4	4	3
女	学生	有	4年	7	7	6	1	7	1	6	5	6	7	6	6	5	4	5	5	3	4	4	4	4	4	5	3	5	4	4	4	5	4
男	学生	有	2年	5	6	6	2	6	4	3	5	5	5	4	5	5	3	3	6	6	4	6	4	5	5	4	6	6	6	5	6	6	6
女	学生	有	2年	3	6	5	7	4	5	6	5	4	4	6	6	6	5	6	5	4	4	6	5	5	3	3	6	6	6	4	6	6	4
女	学生	无	0年	5	5	5	3	4	5	5	7	4	3	5	5	5	3	5	5	5	5	5	5	5	5	5	5	5	6	6	5	6	5
女	学生	无	0年	6	5	3	6	5	3	5	4	3	5	5	6	6	5	5	5	3	2	4	4	4	5	5	5	5	5	5	5	6	5
女	学生	有	4年	4	6	6	5	5	5	5	6	4	4	4	5	5	3	3	6	6	6	6	4	5	5	4	6	5	6	5	6	3	6
女	学生	有	2年	5	5	5	2	4	4	2	6	6	6	6	5	4	4	5	6	3	5	5	6	5	5	5	5	5	5	6	5	5	5
男	学生	无	0年	4	6	5	4	4	6	5	5	4	5	4	6	5	4	5	5	5	5	4	4	5	5	5	5	5	5	5	4	5	4
女	学生	无	0年	5	5	5	5	5	5	5	6	5	5	5	5	5	5	5	5	6	5	5	5	5	5	5	5	5	5	5	5	5	5
男	学生	无	0年	5	5	4	3	5	5	3	3	6	6	6	5	3	5	5	3	5	5	4	5	4	4	5	6	6	5	6	5	6	5
女	学生	有	6年	5	5	5	5	5	3	4	6	4	5	5	5	5	5	5	4	5	5	5	5	5	5	5	5	5	5	5	5	5	5
女	学生	有	4年	2	5	6	6	5	5	5	5	5	5	5	5	5	5	5	5	5	5	5	5	5	5	5	5	5	5	5	5	5	5
男	学生	有	6年	3	5	6	2	6	3	3	5	5	6	6	6	6	3	3	5	5	6	6	5	5	5	4	4	5	6	6	5	6	5
男	学生	有	2年	5	5	6	4	4	4	4	6	4	5	5	6	5	7	5	4	5	2	4	4	4	4	4	4	5	5	4	6	4	4
女	学生	有	4年	4	6	6	3	4	5	5	4	5	4	5	5	5	6	4	5	4	3	4	5	4	4	4	5	5	5	5	5	5	5
男	学生	有	4年	1	7	7	1	4	7	1	4	5	7	1	5	5	1	1	6	6	7	5	2	7	4	4	6	6	6	7	7	7	7
女	学生	有	4年	2	7	6	6	5	7	6	7	6	7	7	5	7	5	6	5	5	4	4	7	5	4	4	4	4	4	4	3	7	4
女	学生	无	0年	6	3	5	5	4	4	5	3	4	5	5	4	4	5	4	5	4	4	5	4	5	4	4	5	6	6	5	5	5	5
女	学生	有	2年	4	4	4	3	4	5	5	7	5	5	5	5	5	4	5	4	4	5	4	4	5	5	5	5	5	5	5	5	5	5
女	学生	无	0年	3	6	6	2	4	4	5	4	6	3	6	6	3	3	4	3	4	5	5	6	6	6	6	6	6	6	4	5	4	4
男	学生	无	0年	6	7	7	4	7	4	2	3	6	3	4	6	6	2	2	4	4	6	6	4	6	4	4	6	6	6	6	6	6	7
女	学生	有	4年	4	5	6	3	4	3	5	6	6	4	4	5	5	5	5	5	4	5	5	5	4	4	4	5	6	5	4	6	5	5
女	学生	有	2年	5	5	5	1	5	2	5	5	5	6	5	5	5	5	5	5	5	5	5	5	5	5	5	5	5	5	5	5	5	5
女	学生	有	4年	5	6	7	5	4	7	7	7	6	3	5	7	6	7	6	7	3	3	6	7	4	3	3	5	5	3	2	2	6	3
女	学生	无	0年	5	6	5	3	4	4	5	5	5	4	5	5	5	5	5	4	4	5	5	4	5	5	5	5	5	5	5	5	5	5
女	学生	有	2年	5	5	5	5	5	5	5	5	5	5	5	5	5	5	5	5	5	5	5	5	5	5	5	5	5	5	5	5	5	5
女	学生	无	0年	6	6	4	2	6	5	5	5	4	3	3	6	5	2	5	3	5	5	5	6	5	4	4	4	4	5	5	5	5	5
女	学生	无	0年	5	5	5	2	3	4	3	6	5	5	5	6	2	3	4	5	5	5	5	5	5	4	5	5	5	5	5	5	5	5
男	学生	无	0年	7	6	5	1	4	4	4	5	5	4	5	5	5	5	5	5	5	5	5	7	4	4	4	4	4	4	4	4	4	4
女	学生	无	0年	5	5	5	6	5	5	5	5	6	3	6	6	6	6	4	3	5	6	5	6	4	4	5	5	3	4	5	5	5	5
女	学生	无	0年	5	5	5	5	5	5	5	5	5	5	5	6	6	6	6	6	3	3	7	7	7	7	1	1	7	1	7	7	7	7
女	学生	无	0年	5	5	5	3	5	3	5	5	5	5	5	5	5	5	5	5	5	5	5	5	5	5	5	5	5	5	5	5	6	5
女	学生	有	4年	3	5	5	3	5	5	5	5	5	4	5	5	5	5	5	5	5	5	4	5	5	5	4	4	5	5	5	5	5	5
女	学生	有	6年	2	6	4	6	3	4	4	6	6	6	3	5	6	4	4	6	6	6	6	6	6	6	4	6	6	6	5	6	6	6
女	学生	有	6年	5	5	5	6	3	4	1	4	4	5	5	6	6	6	6	6	6	6	6	6	6	6	6	6	6	6	6	6	6	6
女	学生	有	4年	1	3	3	4	6	4	5	6	6	6	5	6	4	2	5	6	5	5	5	4	4	4	4	5	5	5	6	6	6	6
女	学生	无	0年	3	5	5	2	4	3	6	3	5	6	5	6	5	5	5	5	5	5	5	6	3	5	5	5	3	5	5	5	5	5
男	学生	有	4年	6	6	6	3	5	4	5	6	6	4	5	5	4	3	4	5	4	4	5	5	6	4	4	5	6	5	5	5	5	6
女	学生	无	0年	5	5	5	2	4	5	7	6	4	5	5	4	5	5	6	5	4	4	5	5	4	5	4	4	4	4	4	4	4	4
女	学生	无	0年	5	5	5	4	6	4	6	5	5	5	5	5	5	5	5	5	5	5	5	4	5	5	5	5	5	5	5	5	5	5
女	学生	无	0年	3	5	6	4	3	5	6	6	5	4	4	5	5	5	6	4	4	4	5	6	5	5	5	5	5	5	4	5	5	3
女	学生	有	6年	5	5	4	5	5	5	6	5	4	4	5	4	5	5	5	5	5	5	5	5	5	5	5	5	5	5	5	5	5	4
女	学生	无	0年	4	7	4	3	1	1	5	5	2	2	5	7	7	6	6	5	5	4	5	7	5	7	4	7	4	4	4	4	7	4
女	学生	无	0年	4	6	6	2	4	4	5	6	5	4	4	6	6	6	5	4	5	6	4	6	5	5	3	4	4	4	5	4	6	4
女	学生	有	2年	4	4	5	4	4	4	4	6	6	6	5	5	5	4	4	6	6	6	5	6	6	5	5	6	6	6	6	4	6	4
男	学生	无	0年	5	5	6	4	5	5	4	6	5	6	6	6	6	4	5	5	5	5	5	5	5	5	5	5	5	5	5	5	5	5
女	学生	有	4年	2	5	5	1	4	2	5	7	5	4	3	7	7	4	5	6	3	4	5	6	5	5	3	4	4	4	5	5	6	5
女	学生	有	2年	7	4	7	7	4	3	5	6	4	6	6	6	4	4	3	5	5	5	4	5	4	4	4	5	6	6	4	6	4	6
女	学生	有	4年	2	7	7	2	4	1	6	6	6	6	6	6	5	5	6	6	1	1	6	6	4	4	4	4	4	4	4	4	4	4
女	学生	有	2年	6	6	6	2	6	4	7	7	5	7	6	5	5	5	5	7	7	4	5	5	4	4	5	5	6	6	5	5	5	5
女	学生	有	2年	5	5	5	3	5	3	4	5	5	6	6	5	4	3	3	5	5	5	5	5	5	5	5	6	6	6	6	6	6	5
男	学生	有	2年	3	7	7	3	4	4	3	5	5	4	5	5	5	5	5	5	4	4	4	6	5	5	5	6	5	5	5	5	5	5
女	学生	无	0年	2	6	5	2	3	3	5	6	5	5	4	6	4	4	6	6	5	5	4	6	6	5	4	6	4	5	6	6	6	5
女	学生	有	0年	3	6	6	4	6	6	4	5	6	4	5	5	5	3	4	5	5	5	5	5	5	4	4	5	5	5	5	5	5	5
女	学生	有	6年	5	6	6	3	3	3	7	5	6	7	5	5	4	5	6	4	4	4	4	6	6	5	5	5	5	5	5	5	5	4
男	学生	无	0年	4	5	5	3	4	4	5	5	5	4	5	5	5	5	5	5	5	5	5	6	5	6	5	5	5	5	5	5	5	5
女	学生	无	0年	2	1	6	1	2	4	4	6	6	6	6	6	6	2	4	4	4	6	6	2	6	6	6	6	6	6	6	6	6	6
女	学生	有	6年	5	2	6	5	6	5	6	7	6	6	6	6	6	2	3	3	6	6	5	3	6	3	3	6	5	5	6	6	6	6
女	学生	有	2年	4	3	7	6	5	5	4	7	7	7	3	7	5	4	5	5	5	5	7	5	5	5	5	5	5	5	5	5	7	5
女	学生	有	4年	7	7	7	4	7	4	2	7	7	7	4	6	4	4	4	6	6	6	6	4	5	4	4	4	4	4	4	4	4	4
女	学生	有	2年	5	5	5	3	4	5	5	6	5	5	5	5	2	4	4	5	5	5	5	5	5	5	5	4	5	5	5	5	6	5
女	学生	有	4年	5	5	5	5	5	5	4	4	4	4	4	4	4	4	4	4	5	5	5	5	5	5	5	5	5	5	5	5	5	5
女	学生	有	2年	4	5	5	4	5	5	5	5	5	5	5	5	5	5	5	5	5	5	5	5	5	5	5	5	5	5	5	5	5	5
女	学生	有	6年	3	6	6	3	4	5	4	6	6	6	3	5	5	5	5	5	5	5	5	6	5	4	4	6	5	5	5	6	4	5
女	学生	有	4年	4	5	5	5	5	5	5	5	5	5	5	6	3	5	6	5	5	5	5	4	5	4	6	5	5	4	5	3	5	5
女	学生	有	2年	3	7	7	1	5	5	5	6	7	7	2	7	6	4	2	7	4	5	5	5	6	3	3	4	5	3	3	6	5	6
女	学生	有	4年	5	5	5	3	4	5	6	5	5	5	5	5	6	5	5	5	5	5	5	5	5	5	5	5	5	5	5	5	5	5
女	学生	无	0年	5	5	6	5	5	5	5	2	5	5	6	6	5	5	5	5	5	5	3	5	5	5	3	5	6	6	6	6	6	6
女	学生	有	4年	5	7	7	1	4	4	5	5	6	5	5	7	4	2	5	5	4	4	5	7	5	4	4	4	4	4	5	5	6	5
女	学生	无	0年	5	6	5	3	4	5	5	6	5	4	5	6	5	5	6	5	5	5	5	5	5	4	5	5	5	3	5	5	5	5
男	学生	无	0年	6	6	6	2	6	4	2	5	6	6	6	6	4	4	4	4	6	6	6	5	5	5	5	5	5	5	5	5	5	5
女	学生	有	6年	7	7	7	2	5	5	5	7	6	6	5	6	4	5	5	4	3	1	4	4	4	1	4	4	4	4	4	4	4	4
男	学生	有	2年	7	5	4	5	4	6	7	4	5	4	5	4	4	5	4	7	4	4	4	4	4	4	4	4	5	5	5	5	5	4
女	学生	有	6年	4	5	6	2	3	3	3	4	5	5	4	4	4	4	4	4	4	4	4	4	4	4	5	7	7	7	7	7	7	7
女	学生	无	0年	5	5	5	5	5	4	4	5	5	5	5	5	5	5	5	5	5	5	5	5	5	5	5	5	5	5	5	5	5	5
女	学生	有	6年	4	6	5	5	4	4	5	5	5	6	5	5	5	4	4	5	5	4	4	5	5	5	5	5	5	5	6	4	5	6
女	学生	无	0年	5	6	6	6	6	4	4	6	6	3	5	6	5	5	3	5	5	5	5	5	5	5	5	5	6	6	6	5	5	5
男	学生	有	2年	5	4	3	3	5	6	6	6	6	3	3	5	5	3	5	3	5	3	5	3	5	5	5	5	4	4	3	5	6	6
男	学生	有	2年	5	5	6	6	5	5	5	5	5	5	5	5	5	4	4	4	4	4	4	5	5	3	5	3	5	3	5	5	3	5
女	学生	有	2年	7	7	6	1	2	1	6	5	3	6	7	5	5	4	6	5	5	5	5	5	5	3	3	3	4	4	4	5	6	4
女	学生	无	0年	4	5	5	6	5	4	5	3	3	6	5	5	5	5	5	5	5	6	5	5	4	3	5	6	6	6	6	6	7	7
女	学生	无	0年	5	6	7	2	4	5	5	5	5	5	5	5	5	3	3	5	5	5	5	5	5	5	5	5	5	5	5	5	5	5
男	学生	无	0年	2	5	7	1	5	6	6	6	5	5	5	5	4	5	5	6	5	4	4	4	5	5	5	6	5	5	5	6	6	6
女	学生	有	4年	4	6	5	2	3	3	6	5	5	5	6	6	4	4	4	6	4	4	5	6	4	5	4	5	5	4	4	5	5	5
女	学生	无	0年	6	6	3	6	3	3	6	7	5	6	3	5	6	5	6	3	6	7	3	5	6	6	7	5	3	3	6	4	7	5
女	学生	有	4年	4	4	4	1	4	4	4	4	4	4	4	7	4	4	4	7	4	4	4	4	4	4	4	7	7	7	7	7	7	7
男	学生	有	2年	3	4	5	3	4	4	5	4	5	4	5	5	5	5	5	5	5	5	5	6	5	5	5	5	5	5	5	5	5	5
男	学生	无	0年	4	6	7	4	6	5	5	6	5	3	3	7	6	6	5	6	3	3	2	6	5	4	4	6	5	6	5	6	4	5
女	学生	无	0年	4	5	6	2	5	5	3	2	5	5	5	5	5	5	5	5	6	5	5	5	5	5	4	5	5	6	6	6	5	6
男	学生	无	0年	5	5	3	5	5	5	5	5	5	5	7	7	7	5	5	5	5	5	5	5	5	5	5	5	5	5	5	5	5	5
女	学生	无	0年	3	4	5	5	5	4	5	5	5	5	5	6	5	5	5	5	6	5	5	5	5	6	5	6	5	5	5	5	6	4
男	学生	无	0年	6	6	6	3	6	4	4	6	6	5	6	6	6	6	5	5	5	3	6	5	6	6	5	5	5	5	5	4	5	5
女	学生	有	2年	7	7	7	1	6	4	6	6	6	4	7	4	4	4	4	7	7	4	6	4	4	4	4	4	6	7	4	4	3	4
女	学生	有	2年	3	4	5	3	5	5	5	5	5	4	5	5	5	5	4	5	5	5	5	6	5	5	5	5	4	5	5	5	4	5
女	学生	有	2年	6	6	6	6	4	4	6	6	6	6	5	5	5	5	5	5	5	5	5	5	5	5	5	5	5	5	5	5	5	5
男	学生	无	0年	2	6	6	2	4	5	5	6	6	4	5	5	5	3	2	6	6	5	5	4	6	5	5	5	6	6	6	6	6	6
女	学生	有	4年	4	5	5	3	4	4	4	5	5	6	6	6	5	6	6	5	5	5	5	5	5	5	5	5	5	5	5	5	5	5
女	学生	有	2年	5	6	6	6	5	6	6	6	6	6	6	6	6	4	4	5	5	5	6	5	5	5	6	5	5	6	5	5	5	5
女	学生	无	0年	6	6	6	2	5	4	2	6	6	6	6	5	5	4	5	4	6	4	5	5	5	5	5	5	6	6	6	6	4	6
女	学生	有	4年	5	7	7	6	5	4	5	6	5	5	6	6	5	5	4	6	5	4	5	5	5	4	5	6	6	5	4	5	5	5
男	学生	有	2年	4	6	6	3	4	5	6	5	5	4	6	5	5	5	4	4	5	5	2	4	5	3	3	5	5	5	5	6	6	6
男	学生	有	4年	4	6	6	3	5	5	5	5	5	5	5	5	5	4	5	6	5	5	5	5	5	5	5	5	5	5	5	5	5	5
男	学生	无	0年	5	4	4	3	5	5	5	7	5	5	5	5	5	5	4	5	5	5	5	5	5	5	5	5	5	5	5	5	5	6
男	学生	无	0年	4	5	4	5	4	4	3	6	6	3	4	6	4	4	4	6	4	5	4	5	5	5	4	5	4	4	6	5	4	5
女	学生	无	0年	5	7	5	3	5	4	4	5	4	5	4	5	6	5	4	5	5	5	5	5	4	4	4	6	6	6	5	5	5	5
女	学生	有	2年	6	5	5	3	3	5	5	5	5	5	5	5	5	5	5	5	5	5	5	5	5	5	5	5	5	5	5	5	5	5
男	学生	有	6年	5	5	7	3	6	3	3	6	6	4	6	6	6	3	4	6	6	6	5	5	6	5	5	6	6	5	6	6	4	4
女	学生	有	2年	3	6	5	3	3	4	5	5	5	5	5	6	4	3	4	6	5	3	4	5	5	5	4	6	5	5	5	6	5	5
女	学生	有	2年	5	5	5	6	4	4	6	6	6	4	6	6	6	4	6	5	5	5	5	6	5	5	5	5	5	5	5	5	5	5
女	学生	有	2年	5	5	5	5	5	5	5	6	5	5	5	5	5	5	5	4	5	5	5	5	5	5	5	5	5	5	5	5	5	5
女	学生	无	0年	4	6	6	6	3	4	4	6	6	5	5	5	6	6	6	5	6	6	6	6	6	6	6	6	5	6	5	5	5	5
女	学生	有	4年	4	6	6	3	5	5	5	5	5	6	5	5	4	4	5	5	5	5	5	5	4	5	5	5	5	5	5	5	5	5
女	学生	有	2年	5	6	5	2	3	3	5	5	5	5	6	6	5	5	4	3	6	6	6	6	6	6	5	5	6	5	6	3	6	4
女	学生	有	4年	7	7	7	1	4	5	4	4	4	7	7	6	2	2	2	7	7	7	4	4	5	5	4	4	4	4	7	4	6	5
女	学生	有	2年	6	6	6	6	4	5	6	6	6	4	6	6	6	6	4	6	4	4	5	5	5	4	4	6	6	6	5	5	5	5
女	学生	有	4年	7	7	7	3	5	6	6	5	5	3	6	4	4	5	4	4	5	5	4	4	4	4	5	5	4	4	4	4	4	4
女	学生	无	0年	5	6	6	6	5	4	3	4	6	5	6	5	6	6	6	5	4	4	4	6	6	6	6	5	5	5	5	5	5	5
女	学生	有	6年	5	7	7	6	4	3	7	6	6	2	6	6	5	4	4	7	5	5	6	7	5	4	4	5	6	5	4	5	6	4
女	学生	有	6年	3	5	6	2	6	6	5	6	6	5	5	5	5	5	2	6	6	6	5	5	5	5	4	6	6	6	5	6	3	6
女	学生	无	0年	3	6	5	2	5	5	5	7	5	6	5	5	5	5	5	4	4	3	5	5	5	3	4	5	4	4	5	5	5	5
女	学生	有	2年	5	6	6	6	5	6	6	6	6	6	6	6	6	4	4	5	5	5	6	5	5	5	6	5	5	6	5	5	5	5
女	学生	无	0年	5	5	5	5	4	5	5	4	4	5	5	5	5	5	5	5	5	4	6	6	6	6	5	6	6	6	5	5	5	5
女	学生	有	4年	4	4	6	5	5	5	5	6	6	6	6	6	4	4	4	6	7	7	6	4	4	4	4	4	6	6	4	4	4	4
男	学生	有	2年	4	4	4	6	6	7	5	7	6	4	4	6	6	4	4	7	4	4	4	4	6	6	4	6	7	7	7	7	4	6
男	学生	无	0年	7	7	7	1	4	5	5	6	6	5	5	5	5	6	6	6	6	2	2	7	2	4	4	4	4	4	3	4	6	4
女	学生	有	6年	6	6	5	3	4	5	5	5	5	3	6	6	5	4	5	5	5	5	5	4	5	5	5	6	6	5	6	5	6	5
女	学生	有	4年	5	6	4	6	5	5	6	5	5	3	6	6	6	6	6	6	4	4	4	6	4	3	3	6	4	6	5	6	6	4
女	学生	有	2年	4	5	5	3	4	5	5	6	5	4	5	5	5	6	6	6	6	6	6	6	6	6	6	6	6	6	6	4	5	5
男	学生	无	0年	1	1	6	1	7	4	7	4	7	5	7	7	1	1	1	1	7	7	5	7	1	4	4	7	5	7	7	4	4	7
女	学生	有	4年	5	5	5	5	5	5	6	6	5	6	6	6	6	5	6	6	3	3	5	6	6	5	5	5	5	5	5	5	5	5
男	学生	无	0年	6	7	5	6	6	4	6	6	6	4	6	6	6	6	6	5	4	4	4	4	4	4	4	4	4	4	4	7	6	6
女	学生	有	2年	6	6	5	6	4	5	6	4	4	5	5	5	5	5	5	5	5	5	5	5	5	5	5	5	5	5	5	5	5	5
女	学生	有	6年	7	7	7	1	7	7	4	7	7	7	7	7	7	1	1	7	7	1	7	4	4	4	3	3	4	4	4	4	4	4
女	学生	有	2年	5	6	6	7	4	4	5	5	5	5	6	5	5	5	6	5	5	5	6	5	4	5	5	5	5	5	5	5	5	5
女	学生	无	0年	6	6	4	6	5	3	5	5	5	4	6	6	4	3	4	5	5	5	5	5	5	5	4	5	5	4	4	5	5	5
女	学生	有	4年	1	7	7	1	4	1	5	5	7	5	6	7	7	5	7	7	5	7	7	5	7	7	5	5	5	5	5	5	7	5
男	学生	有	2年	6	6	6	2	6	5	6	6	6	6	6	6	6	5	2	6	5	5	5	5	6	5	5	5	5	5	5	5	5	5
女	学生	有	4年	3	7	7	1	6	3	1	7	7	4	5	5	1	1	1	7	7	5	7	5	7	5	5	5	6	6	6	6	7	6
男	学生	有	2年	5	5	5	5	5	5	5	5	5	5	5	5	5	5	5	5	5	5	5	5	5	5	5	5	5	5	5	5	5	5
女	学生	有	4年	4	5	5	5	5	5	5	6	6	5	5	5	5	5	5	5	5	5	5	5	5	5	5	5	5	5	5	5	5	5
女	学生	无	0年	4	5	5	5	5	3	4	5	7	6	6	4	4	2	3	6	6	6	5	4	6	6	6	7	7	7	7	7	5	3
女	学生	无	0年	5	5	5	5	5	5	5	5	5	5	5	5	5	5	5	5	5	5	5	5	5	5	5	5	5	5	5	5	5	5
女	学生	有	2年	4	5	5	7	3	5	5	5	5	6	6	6	4	5	4	4	5	7	4	5	6	5	5	5	5	6	6	6	6	6
女	学生	有	4年	3	6	6	4	5	6	5	7	6	2	6	7	5	6	6	7	6	5	5	6	6	6	6	5	5	5	5	5	4	3
女	学生	有	2年	7	7	6	4	4	5	1	6	6	5	4	5	6	4	4	6	6	6	6	5	5	5	4	7	6	6	6	6	5	6
女	学生	无	0年	2	7	6	2	5	6	7	7	7	3	7	7	4	6	6	6	5	3	5	6	4	5	4	6	5	4	4	5	6	5
女	学生	无	0年	5	6	6	2	6	3	6	5	6	5	6	6	5	5	5	6	5	4	5	6	4	5	5	5	5	5	5	5	5	5
男	学生	有	4年	5	5	5	5	5	5	5	5	5	5	5	5	5	5	5	5	5	5	5	5	5	5	6	5	5	5	5	5	5	6
女	学生	有	2年	4	5	5	2	5	4	4	6	6	5	5	6	5	4	5	6	6	6	6	6	6	5	4	6	6	6	5	6	6	6
男	学生	无	0年	6	6	6	6	5	6	6	5	5	2	6	6	6	5	5	5	6	6	6	5	5	5	5	6	5	6	5	5	4	6
女	学生	有	6年	3	7	7	1	4	6	3	5	6	4	5	5	6	6	4	3	4	4	6	4	4	3	3	6	6	6	6	6	6	7
女	学生	有	2年	6	6	5	5	5	5	6	5	5	5	5	5	5	5	5	5	5	5	5	4	5	5	5	5	5	5	5	6	5	5
男	学生	无	0年	7	7	7	1	7	2	2	6	6	2	6	7	7	3	5	6	6	6	6	3	5	5	5	6	6	6	5	5	6	6
女	学生	有	6年	7	7	7	7	4	4	7	3	6	2	6	6	6	6	6	6	3	3	6	6	4	3	3	5	5	5	5	5	5	5
女	学生	有	4年	3	6	6	2	5	6	6	5	2	3	2	4	5	5	5	5	5	5	5	6	5	5	5	5	5	5	5	5	5	5
男	学生	无	0年	3	6	6	7	3	3	7	7	6	2	6	1	6	5	5	6	2	6	6	3	5	4	6	6	2	6	6	6	6	6
女	学生	无	0年	6	6	6	6	6	4	7	6	5	5	5	4	5	4	5	5	6	6	5	3	6	5	4	6	6	5	6	6	5	5
女	学生	无	0年	6	5	5	6	5	7	7	7	7	7	7	7	6	4	4	7	3	5	5	5	5	5	4	4	4	4	5	5	4	6
女	学生	无	0年	2	5	4	4	4	4	4	6	6	6	6	6	6	5	5	6	6	5	6	6	6	5	5	6	6	6	6	6	6	6
女	学生	有	2年	5	5	5	4	5	5	5	5	5	4	4	5	5	5	5	5	5	5	5	5	5	5	5	5	6	6	5	5	5	5
男	学生	有	4年	3	7	7	7	6	7	1	6	5	6	5	5	7	6	5	4	6	6	4	3	7	7	5	5	6	7	4	6	6	7
女	学生	无	0年	5	6	6	6	3	4	5	6	5	5	5	3	5	5	6	5	6	6	5	6	6	7	7	6	5	5	5	3	4	5
男	学生	无	0年	7	6	4	2	5	4	7	5	5	6	5	4	4	5	6	6	6	5	6	5	4	5	5	4	5	5	5	5	5	5
女	学生	有	6年	2	6	6	2	5	6	6	6	5	6	5	5	5	6	6	4	5	4	5	5	4	4	2	5	4	5	5	6	5	5
女	学生	有	4年	6	5	5	3	6	6	5	5	5	6	6	6	5	5	5	5	5	5	5	5	5	5	4	4	5	5	5	5	5	3
女	学生	有	6年	3	7	6	1	4	4	5	7	5	4	5	5	4	4	3	5	5	5	6	5	5	5	5	5	6	6	5	5	5	5
女	学生	无	0年	6	6	6	7	4	3	7	5	6	4	6	5	5	6	7	5	3	6	6	6	6	6	6	6	6	4	4	4	4	4
女	学生	无	0年	4	7	7	3	6	3	3	7	7	6	5	7	5	3	2	6	5	5	5	5	5	3	5	6	5	6	6	6	6	6
女	学生	有	4年	4	6	6	3	3	4	4	7	6	4	6	6	5	7	4	7	5	4	5	6	6	4	4	6	6	7	5	6	6	5
女	学生	有	4年	5	6	6	2	5	4	3	5	5	5	6	6	5	4	4	5	6	6	5	4	5	5	5	6	5	5	6	4	5	5
女	学生	无	0年	5	5	6	2	5	3	6	6	5	4	6	6	5	6	6	6	5	3	4	6	6	4	4	6	5	5	5	5	5	4
女	学生	无	0年	5	5	5	3	4	3	4	7	5	4	6	6	4	5	5	5	5	5	5	5	6	5	5	5	6	6	6	6	6	6
女	学生	无	0年	6	4	5	4	4	4	4	5	5	5	5	5	5	5	5	5	6	5	5	5	5	5	5	5	5	5	5	5	5	6
男	学生	无	0年	4	7	7	6	4	4	6	6	5	4	5	5	6	4	6	6	6	4	6	6	4	6	4	6	6	6	6	6	7	4
女	学生	无	0年	6	6	6	2	4	4	4	4	6	6	5	6	6	2	2	2	6	6	6	6	6	5	6	6	6	6	6	5	6	6
女	学生	有	4年	2	6	6	2	5	5	6	6	6	5	6	6	3	5	6	5	6	6	6	6	6	5	5	6	6	6	5	6	5	5
男	学生	无	0年	4	6	4	1	4	4	6	7	5	7	7	4	4	3	5	5	7	6	4	5	4	5	4	6	5	5	6	7	6	6
女	学生	无	0年	5	5	6	6	6	3	4	6	5	7	5	5	5	2	2	5	6	6	6	6	6	6	6	5	6	6	6	6	6	6
女	学生	有	4年	6	7	7	2	4	5	5	5	5	5	5	5	5	5	5	5	5	5	5	5	5	5	5	5	5	5	5	5	5	5
男	学生	无	0年	5	4	4	2	6	3	6	6	6	6	5	5	4	4	4	6	6	4	5	4	6	6	6	6	6	6	6	6	6	6
女	学生	有	6年	6	6	5	3	4	6	5	6	4	5	5	5	6	6	4	2	5	4	6	6	6	6	4	6	4	6	4	5	6	5
女	学生	有	4年	4	6	6	5	6	4	5	6	5	4	4	7	5	4	4	6	5	6	6	6	6	6	6	6	6	7	6	5	5	5
女	学生	有	4年	3	6	6	2	5	6	2	6	6	6	2	6	6	5	6	6	6	6	6	6	6	5	4	6	6	7	5	6	6	5
女	学生	有	2年	4	7	7	6	4	4	5	7	7	4	7	7	5	3	3	7	4	6	5	7	5	5	6	6	5	5	5	6	6	7
女	学生	有	6年	3	4	6	6	5	5	5	6	5	5	6	6	6	4	4	5	5	5	5	6	5	6	4	6	6	6	4	6	6	6
女	学生	无	0年	5	6	7	4	4	5	5	7	5	5	6	6	6	5	6	6	4	5	6	6	5	5	5	4	4	5	4	6	6	4
女	学生	有	2年	5	6	6	3	4	4	6	7	6	4	7	6	5	5	4	5	5	6	5	5	4	6	5	4	5	6	5	5	5	5
女	学生	有	6年	4	7	7	3	4	7	7	7	7	7	7	7	7	4	7	4	4	4	4	4	4	4	4	4	4	4	4	4	4	4
女	学生	无	0年	5	5	5	3	4	5	6	6	6	5	6	6	6	5	5	5	6	6	6	4	5	6	5	5	5	6	6	5	6	5
女	学生	有	2年	6	6	6	4	4	6	4	6	6	6	5	6	6	4	4	6	6	6	4	6	6	5	5	4	4	5	5	4	6	4
女	学生	有	4年	4	4	6	7	6	6	7	7	6	7	4	7	5	5	5	6	6	6	4	7	6	5	5	4	7	5	4	4	4	4
女	学生	有	4年	5	5	7	3	7	7	1	7	7	7	6	6	6	1	4	6	6	7	4	6	6	3	6	5	6	6	6	6	6	6
女	学生	有	2年	1	7	7	1	7	7	1	6	6	6	3	6	6	1	4	7	7	6	4	6	4	4	6	6	7	4	6	4	6	7
女	学生	无	0年	4	5	5	3	4	5	6	6	5	6	6	6	5	5	6	6	6	6	6	5	5	5	5	5	5	5	5	5	5	5
女	学生	有	4年	5	5	5	3	4	4	5	5	4	5	5	6	6	4	5	5	4	5	5	5	5	4	4	5	6	5	5	4	5	5
女	学生	有	2年	4	6	6	6	5	5	6	7	6	5	6	6	6	5	6	6	6	5	5	6	5	4	4	5	5	5	5	5	6	6
女	学生	无	0年	4	5	5	3	4	3	5	6	6	5	6	6	5	4	4	4	5	5	5	7	5	6	4	7	7	7	7	7	7	7
女	学生	无	0年	7	7	7	1	7	6	1	7	7	7	7	7	3	1	1	7	6	3	3	3	3	3	3	4	7	7	7	7	7	7
女	学生	无	0年	7	7	7	1	3	2	1	7	7	7	7	7	2	2	2	7	7	7	7	7	7	7	4	4	4	4	4	4	7	7
女	学生	无	0年	6	6	6	2	5	5	6	5	5	5	5	5	5	6	6	5	5	5	5	5	5	5	5	5	5	5	5	5	5	5
男	学生	无	0年	7	7	7	1	7	3	1	7	7	4	7	5	4	4	4	4	4	4	4	5	5	5	5	5	6	7	5	5	5	5
女	学生	无	0年	3	4	5	3	6	5	5	5	5	6	6	6	5	5	5	6	6	6	5	5	5	5	5	5	6	6	6	6	6	6
男	学生	有	6年	6	6	6	3	5	5	6	7	6	3	5	5	5	2	2	6	6	7	3	4	5	5	6	4	6	6	5	6	5	5
男	学生	无	0年	5	5	4	4	5	5	2	5	5	5	5	5	5	3	1	5	5	5	6	6	6	6	6	6	6	6	6	6	6	6
男	学生	无	0年	4	5	7	1	5	7	4	5	7	7	7	7	5	1	4	5	7	7	4	5	5	4	5	4	5	7	5	4	7	7
男	学生	有	2年	1	7	7	1	7	1	1	7	7	6	7	7	1	1	1	7	6	6	6	6	6	6	6	6	6	6	6	6	6	6
男	学生	有	2年	5	6	5	6	4	6	7	6	4	3	5	5	6	7	5	6	6	6	5	4	4	4	4	5	6	5	5	5	4	4
男	学生	有	2年	1	7	7	1	7	7	1	7	7	7	7	7	7	1	1	7	7	7	1	7	7	7	4	4	4	4	4	4	4	4
女	学生	有	6年	4	6	5	5	5	6	5	6	6	6	6	6	6	5	5	6	5	6	6	5	5	6	6	5	6	5	4	5	5	5
女	学生	有	5年	1	3	6	5	5	7	5	5	5	2	5	7	7	5	5	3	5	6	4	3	7	5	6	6	5	6	6	6	2	5
女	学生	有	6年	5	5	6	3	4	5	6	6	6	5	6	6	4	4	5	6	5	5	6	6	6	4	6	5	6	6	6	5	4	5
女	学生	有	4年	7	6	7	5	5	4	6	6	5	6	6	6	6	4	5	6	6	6	6	5	6	6	6	6	6	6	5	6	6	6
男	学生	无	0年	1	7	7	1	7	7	1	4	7	1	4	7	1	1	1	4	7	1	7	7	7	7	7	7	4	4	5	4	6	6
女	学生	无	0年	3	6	6	2	6	6	5	5	4	6	6	6	5	3	5	6	6	6	6	6	6	6	6	6	6	6	6	6	6	6
女	学生	有	4年	4	7	7	1	6	7	6	5	5	4	5	6	4	4	6	4	4	3	5	6	4	4	4	6	5	6	6	6	5	6
女	学生	有	6年	6	6	6	5	6	5	5	7	7	4	5	7	5	5	5	6	5	5	5	4	6	3	5	5	5	5	5	5	5	5
女	学生	无	0年	3	5	6	1	5	3	5	5	5	6	6	6	6	3	5	5	6	6	6	6	6	6	5	7	5	5	5	5	6	6
女	学生	无	0年	6	5	5	1	4	4	5	2	4	6	4	5	4	6	5	5	5	7	6	7	5	5	5	5	5	6	5	5	5	5
女	学生	有	4年	3	5	7	2	6	5	3	6	7	5	6	6	3	2	2	6	4	4	4	5	5	5	4	7	6	7	6	6	6	6
男	学生	有	2年	6	5	5	6	4	5	6	6	6	4	6	6	6	4	6	6	6	4	6	6	6	6	6	6	6	6	6	6	6	6
女	学生	无	0年	7	7	7	7	5	1	1	6	6	7	7	7	1	1	1	6	6	7	7	7	5	5	5	7	7	7	7	7	7	7
男	学生	有	2年	5	6	6	2	5	4	5	6	5	6	6	6	5	4	6	6	5	6	4	5	6	5	5	6	6	6	5	5	6	5
女	学生	无	0年	5	6	6	2	5	5	7	6	5	5	6	6	6	5	5	6	5	3	6	6	6	6	4	5	5	5	4	5	6	5
女	学生	无	0年	6	7	7	3	3	5	5	5	6	6	6	6	6	4	5	5	5	5	5	5	5	5	5	5	5	5	5	5	7	7
男	学生	无	0年	7	7	7	2	6	4	4	6	6	4	6	6	6	4	4	6	4	6	5	4	4	4	4	6	6	6	6	6	6	6
男	学生	有	2年	6	5	5	5	5	6	4	5	5	6	6	5	5	5	5	4	6	6	5	6	5	5	6	5	5	5	5	6	5	5
女	学生	有	3年	6	6	6	6	4	4	6	6	6	5	6	6	4	4	5	6	6	6	6	7	6	5	5	6	6	6	6	7	6	6
女	学生	有	6年	5	6	6	5	5	4	3	7	7	7	2	6	6	2	2	6	6	6	6	6	6	6	5	6	7	7	6	6	6	6
女	学生	有	4年	6	7	7	2	4	5	4	6	6	6	6	5	6	5	4	5	6	6	5	6	5	4	5	5	5	5	6	6	5	5
女	学生	有	4年	4	6	6	2	6	7	3	7	6	5	3	6	6	4	5	7	5	6	7	7	6	6	6	6	6	6	6	6	6	6
女	学生	有	6年	3	6	6	2	5	5	7	6	6	4	6	5	3	4	5	7	5	6	6	7	5	5	4	5	5	5	5	5	3	5
女	学生	有	2年	2	6	6	6	6	4	6	5	6	5	6	6	6	6	6	6	5	5	6	6	6	6	6	6	6	6	6	6	6	6
女	学生	无	0年	6	6	6	7	6	5	5	4	4	4	5	7	6	6	5	5	5	5	5	5	5	5	5	5	5	5	5	5	5	5
女	学生	无	0年	5	5	5	5	5	5	5	5	5	5	5	5	5	5	5	5	5	5	5	5	5	5	5	5	5	5	5	5	5	5
女	学生	无	0年	6	6	6	3	4	5	3	6	5	7	6	5	6	3	2	4	5	5	6	6	6	6	5	5	5	5	5	5	6	6
男	学生	无	0年	5	5	5	4	6	4	6	5	6	6	6	6	6	5	6	6	5	5	6	5	5	5	4	6	5	6	5	6	6	5
女	学生	有	6年	4	6	5	1	1	1	2	5	4	2	5	7	7	5	6	7	6	4	7	7	7	6	6	6	6	6	4	5	2	6
女	学生	有	6年	5	6	6	6	6	6	6	7	6	4	6	7	6	6	6	7	5	5	3	6	6	6	6	5	5	5	5	5	5	5
女	学生	无	0年	5	6	6	3	5	5	5	5	6	6	5	6	6	5	5	6	6	6	5	5	5	5	5	6	6	6	6	6	5	6
女	学生	有	6年	7	7	7	1	7	7	1	7	7	7	7	7	7	3	3	5	5	6	5	5	4	3	3	6	5	5	5	6	6	6
女	学生	无	0年	7	7	7	1	7	7	6	5	6	5	5	6	4	5	6	6	4	6	6	4	4	5	4	5	4	4	4	4	5	5
女	学生	无	0年	2	6	6	1	5	5	6	5	5	2	5	5	5	6	6	5	5	5	5	5	5	5	5	5	5	6	5	6	6	6
女	学生	无	0年	2	1	6	6	6	2	6	6	6	6	6	6	2	6	6	6	6	2	6	6	6	6	6	6	6	6	6	6	6	6
女	学生	有	6年	6	6	6	6	6	6	6	6	6	4	6	6	6	5	5	5	4	4	4	6	5	5	5	5	5	5	5	5	6	5
女	学生	有	2年	6	6	6	6	6	6	4	6	6	6	6	6	6	6	6	6	6	6	5	5	5	5	5	5	5	5	5	5	5	5
女	学生	有	4年	4	7	7	2	4	4	6	7	6	4	7	7	4	4	4	6	5	6	6	6	4	4	5	5	6	4	5	4	6	4
女	学生	有	4年	4	1	7	4	4	4	4	6	7	4	4	5	7	4	3	6	7	7	7	4	7	7	7	7	7	7	7	7	4	7
女	学生	无	0年	6	6	6	2	6	6	6	6	6	6	6	6	6	3	5	3	6	5	6	6	6	6	6	6	6	6	6	2	2	6
女	学生	有	6年	5	6	6	2	6	5	6	6	6	6	6	6	5	5	5	5	5	5	5	5	5	5	5	5	5	5	5	5	6	5
女	学生	有	6年	6	6	6	1	6	2	5	6	6	6	6	6	3	2	1	6	6	6	6	5	6	4	4	4	6	6	6	6	6	6
女	学生	有	6年	6	6	7	7	7	7	6	7	7	6	6	6	2	2	6	6	6	6	6	7	7	6	6	6	6	7	6	6	7	7
女	学生	有	4年	3	4	6	2	3	4	6	7	5	5	6	6	6	6	7	5	5	6	5	7	5	5	6	4	5	5	5	5	5	5
女	学生	有	4年	4	5	6	2	3	5	3	6	6	5	6	5	6	4	5	5	6	5	6	6	5	6	5	6	6	6	6	6	6	6
男	学生	有	6年	6	6	6	3	5	4	5	6	5	2	5	5	4	6	5	5	5	5	5	6	5	5	4	5	6	5	5	5	5	4
男	学生	有	0年	5	6	7	2	6	5	6	4	4	5	6	6	5	5	6	5	6	6	4	3	6	6	6	6	6	6	6	5	6	6
女	学生	无	0年	6	6	6	2	5	4	6	6	4	6	5	6	5	4	6	6	5	6	6	5	6	6	6	6	6	6	6	6	6	6
女	学生	有	4年	3	7	6	3	5	4	3	7	4	5	4	6	3	2	5	4	5	6	7	3	7	5	3	6	5	6	6	6	6	5
女	学生	有	2年	6	6	6	2	6	6	6	6	6	6	6	5	6	4	5	4	6	6	6	5	6	6	6	6	6	6	6	6	6	6
男	学生	无	0年	6	6	7	2	6	6	4	4	5	3	5	6	6	4	4	4	6	5	6	5	6	6	5	6	6	6	6	6	4	5
女	学生	有	2年	5	6	6	4	6	7	6	6	6	4	4	6	5	5	4	6	5	4	5	6	6	5	5	6	6	6	6	6	6	6
女	学生	有	6年	1	7	5	7	4	4	7	7	5	6	6	7	3	4	6	6	6	5	5	5	5	4	5	4	5	5	5	6	7	4
男	学生	无	0年	5	7	5	5	5	5	5	6	5	6	6	6	6	5	6	6	5	5	5	5	5	5	5	5	5	5	5	5	5	5
女	学生	有	4年	5	5	5	3	4	5	5	5	6	6	4	4	5	6	6	5	5	5	5	4	6	5	4	5	5	6	6	5	6	5
女	学生	无	0年	6	5	6	2	4	4	5	5	5	6	6	6	6	4	5	6	6	6	6	6	5	6	5	6	5	5	5	6	6	6
男	学生	无	0年	4	5	6	1	5	6	6	7	6	5	6	6	6	6	4	6	4	5	5	6	6	5	4	5	5	5	5	5	5	4
男	学生	有	0年	7	7	7	1	7	7	2	7	7	7	7	7	5	5	2	5	5	5	5	5	5	5	5	5	5	5	5	5	5	5
男	学生	有	4年	7	7	7	1	7	7	1	1	7	7	7	7	7	1	1	1	7	7	1	4	4	7	4	7	7	7	7	7	7	7
女	学生	无	0年	5	6	6	2	6	4	5	6	6	4	5	6	4	4	5	5	6	6	6	6	5	5	5	6	6	5	6	6	5	5
女	学生	无	0年	4	6	6	1	5	5	5	5	6	6	6	6	6	5	5	6	6	5	5	5	5	5	5	6	6	6	6	6	6	6
女	学生	无	0年	4	6	6	1	5	5	6	5	4	4	6	5	5	4	6	5	6	5	6	5	3	4	5	4	4	5	6	6	5	6
女	学生	有	2年	3	7	7	5	3	7	6	7	7	7	7	7	4	4	5	5	4	6	6	7	7	6	4	7	7	7	6	6	5	5
男	学生	无	0年	5	5	5	4	5	6	6	5	5	5	5	5	5	5	5	5	5	6	6	6	6	6	6	6	6	6	6	6	6	6
女	学生	无	0年	2	7	7	7	2	1	7	4	6	2	6	6	7	6	7	7	6	7	6	7	7	7	7	4	4	4	4	4	2	4
女	学生	有	4年	4	7	7	1	6	5	4	6	5	6	6	6	4	5	5	5	5	5	5	5	5	5	5	5	5	5	5	5	6	6
女	学生	有	3年	6	6	6	3	3	6	6	5	6	6	6	6	6	6	5	5	5	5	5	5	5	5	5	5	5	5	5	5	5	5
男	学生	无	0年	7	7	7	7	1	4	5	7	7	6	7	5	6	6	5	6	5	6	6	5	5	6	4	6	6	6	6	6	6	6
女	学生	无	0年	6	6	7	3	6	5	2	6	6	4	6	7	6	5	6	6	7	6	6	5	6	6	5	6	5	5	5	6	6	5
女	学生	无	0年	6	6	6	3	4	2	5	6	5	7	7	6	5	6	5	6	6	6	6	5	6	5	6	6	5	5	6	6	6	6
女	学生	无	0年	6	6	5	7	5	5	7	5	4	5	5	5	5	5	7	4	4	6	7	6	4	5	5	5	5	5	5	5	5	5
女	学生	无	0年	4	6	6	1	4	1	5	7	7	7	7	6	7	4	5	5	6	6	7	7	5	5	6	6	6	6	6	6	6	6
女	学生	无	0年	5	7	7	2	5	4	5	6	6	7	6	6	6	4	5	6	6	6	6	6	6	6	6	4	6	4	6	6	6	6
女	学生	有	2年	6	5	5	5	5	5	6	5	5	6	6	5	5	6	5	5	5	5	5	5	5	5	5	5	6	5	6	5	5	6
女	学生	有	4年	5	5	7	2	5	5	3	5	5	4	6	7	5	3	3	6	5	6	6	7	6	4	3	7	7	7	4	6	6	2
女	学生	有	2年	5	7	7	2	5	5	6	4	4	6	6	6	6	6	6	6	6	6	6	6	7	4	4	4	4	4	4	4	4	4
女	学生	有	6年	6	6	6	6	6	3	6	6	6	7	4	6	6	6	5	6	6	4	5	5	6	6	6	6	5	6	6	6	6	6
男	学生	有	2年	6	6	6	3	6	3	6	6	6	6	6	6	6	4	4	6	6	6	6	3	6	6	6	6	6	6	6	6	6	6
女	学生	无	0年	7	7	7	7	5	4	7	6	7	4	1	7	7	7	7	7	7	4	7	7	7	7	1	1	4	1	7	7	5	3
女	学生	无	0年	5	6	6	3	5	5	4	6	6	6	6	6	6	4	4	5	5	5	6	5	5	6	6	5	6	6	6	6	5	6
女	学生	无	0年	4	1	5	1	4	1	5	7	7	7	7	4	4	4	4	4	5	6	4	5	5	5	4	7	7	7	7	7	7	7
男	学生	无	0年	5	5	6	5	6	6	5	6	5	3	6	6	5	6	5	6	6	4	5	6	6	6	6	5	5	5	6	6	5	5
男	学生	无	0年	4	7	7	6	6	5	6	4	6	7	5	6	4	5	5	6	6	7	6	6	6	6	6	6	6	5	5	7	7	5
女	学生	有	6年	1	5	7	3	7	3	1	7	7	6	7	7	4	1	1	7	7	7	7	4	7	7	3	7	7	7	7	7	7	7
女	学生	无	0年	6	6	6	3	6	3	3	6	6	6	7	7	6	5	5	7	7	7	7	7	6	7	7	7	6	6	6	5	6	5
女	学生	无	0年	5	5	5	7	7	7	5	7	5	6	6	5	5	5	5	5	5	5	5	7	6	6	7	7	6	6	5	5	6	5
女	学生	有	4年	7	7	7	2	4	6	6	6	6	6	6	6	6	4	6	6	6	6	6	5	5	5	5	5	5	6	6	6	6	6
女	学生	有	2年	6	6	6	6	6	7	5	6	6	6	6	6	5	5	5	6	5	6	6	5	6	6	6	6	6	6	6	6	6	6
女	学生	无	0年	5	7	7	2	6	5	6	7	3	3	2	7	3	3	5	6	6	6	6	5	7	6	5	7	7	6	5	7	4	7
女	学生	无	0年	6	6	6	1	5	4	5	5	5	5	6	7	4	5	4	5	5	5	5	3	4	5	6	6	6	6	6	6	6	6
女	学生	无	0年	6	6	6	6	6	3	7	6	6	6	4	6	5	6	6	6	6	6	6	6	6	6	6	6	6	6	6	6	6	6
女	学生	无	0年	3	6	6	4	6	6	6	6	6	3	6	6	6	4	3	6	6	6	6	4	6	6	6	6	6	6	6	6	6	6
女	学生	有	6年	6	6	6	6	6	6	6	6	6	6	6	6	6	6	6	6	6	6	6	6	6	6	6	6	6	6	6	6	6	6
女	学生	无	0年	7	7	6	2	3	2	5	6	6	7	7	5	5	7	7	3	6	7	7	6	4	7	7	7	6	5	5	4	7	5
女	学生	无	0年	6	6	5	2	6	4	2	6	6	6	6	6	6	5	6	4	5	5	5	6	6	6	6	6	6	6	6	6	6	6
女	学生	有	2年	6	6	7	1	4	4	7	5	5	6	6	7	5	6	7	5	4	6	7	6	4	4	4	4	4	4	5	7	6	4
女	学生	有	6年	7	7	7	4	5	6	5	6	6	7	7	7	7	6	4	6	6	6	6	6	6	6	5	6	6	6	6	7	6	6
女	学生	无	0年	5	6	5	1	7	6	5	5	6	5	4	6	5	5	6	6	3	6	6	6	5	6	5	6	4	5	6	6	7	5
女	学生	无	0年	7	7	7	1	4	2	4	7	7	7	7	7	7	1	1	7	3	4	5	4	7	4	7	7	7	7	7	7	7	7
女	学生	有	4年	3	2	6	6	4	4	6	6	6	6	6	6	6	5	6	6	6	6	6	6	4	3	6	6	6	6	6	6	7	7
女	学生	无	2年	6	6	6	6	6	6	6	6	6	6	6	6	6	6	6	6	6	6	6	6	6	6	6	6	6	6	6	6	6	6
男	学生	无	0年	5	4	4	6	6	3	5	6	6	6	6	6	4	6	4	6	6	6	6	6	6	6	6	6	6	5	6	6	6	6
女	学生	无	0年	6	5	5	2	2	3	5	5	5	3	3	5	5	5	5	5	7	7	5	5	4	5	4	7	6	7	6	6	6	6
男	学生	无	0年	4	6	7	7	7	5	6	6	6	6	6	6	6	6	6	5	7	4	6	6	5	6	7	6	6	6	4	6	6	7
男	学生	无	0年	7	7	7	1	6	3	6	6	6	7	5	6	5	6	6	5	5	5	5	7	6	5	6	7	3	5	5	6	5	6
女	学生	无	0年	2	5	6	7	6	6	6	6	6	6	6	6	6	6	6	6	6	6	6	6	6	6	6	6	6	6	6	6	6	6
男	学生	无	0年	6	6	6	2	4	4	6	6	6	6	6	6	6	2	6	7	7	6	6	6	6	4	6	6	6	6	6	6	6	6
女	学生	有	6年	3	6	6	4	4	5	5	6	6	6	6	6	6	6	6	6	6	4	6	5	5	6	3	5	6	6	6	6	5	6
女	学生	有	2年	5	2	6	2	6	6	2	7	6	7	7	7	7	3	6	6	6	6	6	3	6	2	6	6	6	7	7	7	7	7
女	学生	无	0年	1	7	6	1	6	6	6	3	3	6	6	6	6	6	6	5	6	6	6	6	6	6	6	6	6	6	6	6	7	6
女	学生	无	0年	3	7	7	1	3	7	7	7	6	3	7	5	7	3	5	7	5	6	2	7	3	5	3	6	7	6	5	5	5	6
男	学生	有	2年	4	4	4	2	7	7	7	7	7	2	4	7	3	3	7	7	7	5	7	7	7	7	6	6	5	4	4	5	3	5
女	学生	无	0年	3	2	2	2	6	5	7	5	5	7	6	6	6	4	5	5	7	7	7	7	5	5	7	7	7	6	5	4	6	6
男	学生	无	0年	7	7	7	2	4	6	6	6	4	4	6	6	6	6	6	6	6	6	6	4	4	4	6	6	6	6	6	6	6	6
男	学生	无	0年	4	5	5	1	4	5	6	4	6	4	6	6	6	6	6	6	6	6	5	6	5	6	4	5	5	5	4	6	7	5
女	学生	无	0年	6	6	6	2	6	5	6	6	6	5	5	6	5	5	5	5	5	6	5	5	6	5	5	6	6	6	6	5	6	5
男	学生	无	0年	4	6	5	6	5	1	7	7	7	5	7	7	5	4	6	7	6	6	6	7	7	7	7	7	6	7	4	5	7	7
女	学生	有	2年	2	1	7	1	7	7	6	7	7	7	7	6	6	2	2	7	7	2	6	6	6	6	6	7	7	7	7	7	7	7
女	学生	有	2年	5	7	5	1	6	1	5	5	6	5	6	6	5	5	5	6	7	2	6	6	4	6	6	6	7	6	5	7	5	4
男	学生	有	2年	6	5	7	1	4	6	4	5	6	4	7	5	7	5	4	6	7	6	7	6	5	5	4	4	4	4	4	7	7	4
女	学生	有	4年	6	7	7	2	4	6	6	5	6	4	6	6	6	4	5	6	6	6	6	5	5	5	5	6	6	6	6	7	7	7
女	学生	无	0年	4	6	6	2	5	4	6	6	5	6	5	6	6	5	6	6	5	6	5	5	6	6	6	6	6	6	6	6	6	6
女	学生	有	4年	5	6	6	2	5	7	5	7	6	4	4	5	6	5	5	6	5	5	6	6	6	6	6	5	5	6	6	6	6	6
男	学生	有	0年	7	7	7	1	7	1	5	5	5	5	5	5	5	5	5	5	5	5	5	5	5	5	7	7	7	7	7	7	7	7
男	学生	无	0年	6	7	7	2	6	4	2	5	6	2	5	6	1	2	2	7	6	4	7	6	7	5	7	7	7	7	7	7	7	7
女	学生	无	0年	6	5	6	5	3	5	5	6	6	6	6	6	6	6	6	6	6	6	6	7	6	6	5	6	5	6	6	6	6	5
女	学生	有	6年	7	7	6	3	5	6	6	5	6	5	6	6	6	6	6	5	6	6	5	5	6	5	6	5	6	6	5	6	5	6
女	学生	无	0年	6	1	1	2	7	6	6	7	6	7	6	6	7	7	7	7	7	7	4	5	6	7	6	6	7	4	7	7	5	6
女	学生	无	0年	6	6	6	3	5	4	5	6	6	6	6	5	6	5	5	6	6	5	5	5	5	5	5	5	5	5	5	5	6	5
女	学生	有	4年	4	5	5	5	5	5	5	7	6	4	5	6	5	5	5	6	6	6	6	6	6	6	6	6	6	6	6	6	6	6
女	学生	有	4年	4	6	6	2	5	5	7	7	5	4	7	7	7	7	7	7	4	5	6	6	6	4	6	5	5	5	4	5	4	4
男	学生	无	0年	3	3	7	2	7	5	3	6	6	6	6	6	6	6	2	6	6	6	6	3	3	6	6	6	6	5	5	5	5	6
女	学生	无	0年	4	2	4	5	4	4	5	6	6	6	6	6	6	6	6	6	6	6	6	6	6	6	6	5	6	5	5	5	5	5
女	学生	无	0年	3	7	7	1	4	3	4	6	6	6	7	7	6	6	6	5	7	7	7	6	5	7	5	7	7	7	7	6	7	5
女	学生	有	4年	6	6	6	4	5	5	6	7	6	4	6	6	6	4	5	5	6	6	5	5	5	5	5	5	5	6	6	6	6	6
男	学生	有	2年	6	6	6	2	2	6	6	6	6	6	6	6	6	3	5	6	6	4	6	6	5	6	6	6	6	6	6	6	6	6
男	学生	无	0年	4	7	7	1	6	7	5	6	7	4	5	7	5	4	5	5	5	5	5	5	6	6	7	7	7	7	6	7	7	7
男	学生	有	6年	4	5	7	2	6	4	4	7	7	4	5	5	6	4	2	4	4	5	5	5	6	7	7	7	7	7	7	7	7	7
女	学生	有	4年	3	5	6	6	6	6	6	6	6	6	6	6	6	6	6	6	6	6	6	6	6	6	6	6	6	6	6	6	6	6
女	学生	无	0年	6	5	6	2	6	2	6	6	6	6	6	6	6	6	5	5	6	6	6	6	1	6	6	6	5	6	5	5	7	5
男	学生	有	4年	5	5	6	6	5	6	5	6	5	6	5	6	6	6	5	6	5	5	6	5	6	6	6	5	6	6	5	6	5	5
男	学生	无	0年	5	6	7	1	6	5	6	6	6	6	6	6	6	3	5	6	5	6	5	6	6	6	6	6	6	6	6	6	6	6
女	学生	有	6年	6	5	4	7	5	7	7	7	6	3	7	6	7	3	3	7	6	6	7	7	7	5	7	7	7	7	7	7	6	7
女	学生	无	0年	6	5	5	7	5	4	7	7	7	3	6	5	6	6	6	5	6	3	6	7	5	7	7	7	7	6	6	6	4	5
女	学生	无	0年	7	7	4	4	5	2	5	7	7	5	6	7	7	7	7	7	2	2	7	7	7	1	1	6	7	6	6	7	6	4
女	学生	无	0年	7	7	7	2	7	4	3	7	7	6	5	6	4	2	3	7	6	4	6	5	5	4	7	7	7	7	7	6	7	7
女	学生	无	0年	5	6	6	2	5	5	6	7	6	7	6	6	5	5	5	5	6	7	7	3	7	7	6	4	5	5	5	6	7	5
女	学生	有	2年	4	4	7	1	4	4	4	6	6	6	6	6	6	6	6	5	4	4	4	6	5	6	6	6	6	6	6	6	6	5
女	学生	有	2年	6	7	7	7	7	5	6	7	4	5	6	6	6	6	6	6	6	6	6	6	5	6	5	6	6	6	6	6	6	6
男	学生	有	2年	1	7	7	1	7	7	7	7	7	7	7	7	7	7	7	7	1	7	7	7	7	1	7	7	1	7	7	1	1	7
男	学生	有	6年	1	7	7	1	7	1	4	7	7	7	7	7	4	1	1	7	7	1	7	7	7	7	7	7	7	7	7	7	7	7
女	学生	无	0年	6	6	6	2	6	5	4	7	6	5	6	6	6	6	6	6	6	6	6	6	6	6	6	6	6	6	6	6	6	6
男	学生	无	0年	6	6	6	2	6	6	6	2	6	4	4	6	6	6	5	4	6	4	4	7	7	7	7	7	7	7	7	6	6	6
女	学生	无	0年	5	6	7	7	6	4	6	5	6	7	7	7	7	7	7	6	6	6	5	6	6	6	6	6	6	6	6	6	6	6
女	学生	有	4年	4	6	6	1	4	7	6	7	6	4	5	7	5	4	4	7	5	6	7	6	5	5	5	6	6	6	7	6	6	6
女	学生	无	0年	7	7	7	1	7	6	2	6	6	7	6	7	3	2	6	6	6	6	6	6	6	6	6	6	6	6	6	6	6	6
女	学生	有	4年	7	7	7	3	7	7	2	7	7	1	4	7	4	1	5	7	7	7	7	7	7	2	7	7	7	7	7	7	7	7
女	学生	有	2年	6	6	6	2	4	5	6	6	6	5	5	6	6	4	6	5	6	5	6	6	6	6	6	6	6	5	5	5	6	5
女	学生	无	0年	7	7	7	1	7	2	6	7	6	3	5	7	5	4	4	7	5	5	6	4	5	5	6	5	7	5	5	5	4	5
女	学生	无	0年	7	6	6	2	6	6	6	5	5	5	5	5	6	6	6	6	6	6	6	6	6	6	6	6	6	6	6	6	6	6
男	学生	无	0年	7	7	6	6	3	6	3	6	6	5	6	6	5	6	6	6	6	6	6	6	6	6	6	6	6	6	6	6	6	6
女	学生	有	6年	6	6	6	6	6	2	6	6	6	6	6	6	6	6	6	6	6	6	6	6	6	6	6	6	6	6	6	6	6	6
女	学生	有	6年	6	7	7	6	5	7	7	7	7	7	7	7	5	5	5	6	6	6	7	6	6	6	5	6	6	6	6	6	6	6
女	学生	无	0年	7	7	7	1	5	5	5	5	5	6	6	6	6	6	4	6	6	6	6	6	6	6	6	6	6	6	6	6	6	6
女	学生	无	0年	7	7	7	2	7	6	6	6	6	6	6	6	6	5	3	5	6	3	3	3	6	5	5	7	6	7	6	6	6	7
女	学生	有	6年	5	5	6	6	5	5	6	6	6	6	5	6	6	6	6	6	6	6	6	6	6	6	6	6	6	6	6	6	6	5
女	学生	无	0年	6	6	6	6	6	6	6	6	6	6	6	6	6	6	6	6	6	6	6	6	6	6	6	6	6	6	6	6	6	6
男	学生	无	0年	7	7	7	1	7	1	1	7	7	7	7	7	7	1	1	7	7	7	7	1	7	7	1	7	7	7	7	7	7	7
女	学生	有	4年	5	7	7	3	5	7	6	6	7	4	6	7	6	6	6	6	6	5	5	5	5	6	5	6	5	5	5	5	6	5
女	学生	有	6年	7	7	7	4	6	4	4	7	6	7	2	7	2	1	2	4	5	5	6	2	5	6	6	6	6	7	7	7	7	7
女	学生	有	2年	7	7	6	2	4	7	6	6	6	6	6	7	7	6	6	6	6	6	6	6	6	6	6	6	6	6	6	6	6	6
女	学生	无	0年	6	7	5	3	6	4	7	7	6	6	5	6	7	6	6	6	6	7	6	6	5	6	6	6	6	5	5	5	5	6
男	学生	有	4年	6	7	7	4	7	3	7	7	7	7	7	7	7	1	5	6	6	6	6	6	6	6	6	6	6	6	6	6	6	6
女	学生	有	5年	5	5	5	6	6	6	5	6	6	6	7	7	7	5	6	7	7	7	7	7	7	7	7	7	7	7	7	7	7	7
女	学生	有	2年	6	6	6	6	6	4	6	7	6	6	6	6	6	3	6	6	6	6	6	6	6	6	6	6	6	6	6	6	6	6
女	学生	无	0年	4	4	6	6	3	3	7	5	5	6	7	7	7	7	7	7	7	7	7	4	3	5	2	6	4	5	5	6	7	5
女	学生	有	6年	6	7	6	5	4	4	7	5	6	5	5	6	6	6	7	7	5	4	7	6	6	6	5	6	6	6	6	5	6	5
女	学生	无	0年	7	7	7	1	7	7	4	7	7	7	7	4	4	4	1	7	7	7	1	6	5	5	5	7	7	7	7	7	7	7
男	学生	有	4年	1	7	7	1	7	1	1	7	7	7	7	7	7	1	1	7	7	7	7	7	7	7	7	7	7	7	7	7	7	7
男	学生	有	3年	7	5	4	6	6	6	7	7	5	1	2	4	6	6	6	6	6	6	6	6	6	6	6	6	6	6	6	6	6	6
男	学生	无	0年	4	6	6	6	6	6	6	6	4	6	6	6	6	6	6	6	6	6	6	6	6	6	6	6	6	6	6	6	6	6
女	学生	有	6年	6	6	6	6	6	6	6	6	6	6	6	6	6	6	6	6	6	6	6	6	6	6	6	6	6	6	6	6	6	6
女	学生	有	4年	7	7	7	7	4	5	6	7	7	6	6	6	6	6	6	6	5	5	6	7	7	6	5	7	6	6	5	6	7	7
男	学生	无	0年	7	7	7	7	7	4	4	4	4	7	7	7	7	7	4	7	7	4	7	7	7	7	7	7	7	7	7	7	7	7
女	学生	无	0年	5	6	6	1	6	4	7	6	7	6	7	6	5	6	7	4	4	6	7	7	7	7	7	7	7	6	6	6	4	6
女	学生	无	0年	5	7	7	4	7	5	4	7	7	7	7	7	5	4	4	5	6	6	6	6	4	5	5	5	7	7	7	7	7	7
女	学生	无	0年	3	5	5	2	4	4	7	5	5	6	6	6	5	5	6	6	6	6	5	6	6	6	6	6	6	6	6	6	6	6
男	学生	无	0年	7	7	7	1	7	7	1	7	7	7	7	7	7	1	4	7	7	7	4	7	5	6	6	6	6	6	6	6	6	6
女	学生	有	4年	6	6	7	2	4	6	6	7	7	6	5	7	7	6	6	6	7	6	6	6	6	6	5	7	7	6	5	6	7	7
男	学生	无	0年	5	7	7	7	4	4	5	7	7	7	7	7	7	5	5	4	7	7	7	6	7	7	7	7	7	7	7	7	7	7
男	学生	无	0年	6	6	7	4	6	3	6	7	7	7	7	7	7	6	6	7	6	6	6	6	6	4	5	6	6	6	5	7	7	5
女	学生	无	0年	6	6	6	2	6	6	5	6	6	3	6	6	6	6	6	6	6	6	6	4	6	6	6	6	6	6	6	6	6	6
女	学生	无	0年	6	6	6	3	6	6	6	6	6	6	6	6	6	6	5	6	6	6	6	6	6	6	6	6	6	6	6	6	6	6
男	学生	无	0年	3	7	7	7	7	7	7	7	4	7	7	7	6	5	6	6	6	6	7	5	6	6	6	5	5	5	5	5	5	5
女	学生	有	2年	1	7	7	1	7	3	7	7	7	7	7	6	7	7	7	7	7	7	7	3	7	7	7	7	7	7	7	7	7	7
女	学生	无	0年	6	6	6	6	6	6	6	5	6	5	6	6	6	6	6	6	6	6	6	5	6	6	6	6	6	6	6	6	6	6
女	学生	无	0年	6	6	6	2	5	4	6	6	6	4	6	6	6	6	6	6	6	5	6	6	6	6	6	6	6	6	6	6	6	6
女	学生	无	0年	6	6	7	1	7	4	6	6	6	6	6	6	6	7	6	4	6	7	6	6	6	6	4	6	4	6	6	6	6	6
女	学生	无	0年	6	6	6	1	4	4	5	7	6	7	7	7	7	5	6	6	6	6	6	6	6	6	6	6	6	6	5	6	6	6
男	学生	有	4年	7	7	7	1	4	3	5	7	7	5	6	6	6	6	6	6	6	6	6	6	6	6	6	6	6	6	6	6	6	6
男	学生	无	0年	4	4	4	4	4	5	4	4	6	6	6	6	6	3	1	7	6	5	6	6	4	4	4	7	6	5	5	5	6	6
女	学生	有	4年	6	7	7	2	5	5	6	7	7	7	7	6	2	4	7	7	6	7	7	5	6	6	5	6	7	7	7	7	7	5
女	学生	有	4年	3	7	7	7	4	7	7	7	7	5	6	6	6	6	6	7	7	5	6	5	6	6	6	7	7	6	7	7	7	6
女	学生	无	0年	5	7	7	7	4	3	7	7	7	7	5	7	7	5	7	7	6	3	7	7	7	1	6	6	6	6	6	6	7	6
男	学生	无	0年	7	7	7	3	6	5	7	5	5	6	6	6	6	3	5	6	6	6	6	6	6	6	6	6	6	6	6	6	7	7
男	学生	无	0年	7	7	7	1	7	7	7	5	5	2	4	4	5	6	6	6	6	7	6	6	6	6	6	6	6	6	6	6	6	6
男	学生	无	0年	7	7	7	1	7	1	1	7	7	7	7	7	7	1	4	7	7	7	7	4	7	5	7	7	7	7	7	7	7	7
女	学生	无	0年	6	5	4	3	5	4	4	7	7	7	7	7	7	4	3	7	7	7	7	6	6	7	7	6	7	7	7	7	7	7
女	学生	有	5年	6	6	6	1	6	4	7	6	5	1	6	7	6	7	7	7	7	1	7	6	6	4	6	6	5	5	5	5	3	6
男	学生	无	0年	7	7	7	1	7	7	1	1	7	7	7	7	7	1	1	7	7	7	7	7	7	7	7	7	7	7	7	7	7	7
女	学生	无	0年	1	7	1	7	7	7	1	7	7	7	7	7	7	7	7	7	7	7	7	7	7	7	7	7	7	7	7	7	7	7
男	学生	有	2年	7	4	7	7	4	7	4	4	7	7	7	7	7	7	7	7	7	4	4	4	4	4	4	4	7	7	7	7	7	7
女	学生	无	0年	5	7	7	2	7	5	4	7	7	7	7	7	6	4	4	6	7	5	7	7	7	6	6	7	6	7	6	6	7	6
男	学生	无	0年	7	7	7	1	7	7	2	7	7	7	7	7	7	1	1	7	7	7	7	7	7	1	7	7	7	7	7	7	7	7
男	学生	无	0年	7	7	7	1	7	1	1	7	7	7	7	7	7	1	4	7	7	7	7	7	7	7	7	7	7	7	7	7	7	7
女	学生	无	0年	4	4	4	4	7	7	1	7	4	7	7	7	7	4	4	7	7	7	7	7	7	7	7	7	7	7	7	7	7	7
女	学生	无	0年	4	4	7	7	5	6	7	7	7	7	7	7	7	7	7	7	7	7	7	7	7	7	7	7	7	7	7	7	7	7
女	学生	无	0年	6	6	7	1	3	7	1	7	7	7	5	7	7	4	6	7	7	7	7	7	7	7	7	7	7	7	7	7	7	7
女	学生	无	0年	7	6	7	1	7	7	6	7	7	6	7	7	1	1	2	7	6	7	7	7	7	7	7	7	7	7	7	7	7	7
男	学生	无	0年	4	7	7	7	7	7	1	7	7	7	7	7	7	4	4	7	7	7	7	7	7	7	7	7	7	7	7	7	7	7
女	学生	有	2年	7	7	7	7	7	4	3	7	7	6	7	7	7	4	4	7	7	7	7	7	7	6	5	7	7	7	7	7	7	7
女	学生	有	6年	2	6	6	2	4	6	6	7	6	6	6	6	6	6	6	6	6	6	6	7	6	6	6	6	6	6	6	7	6	6
女	学生	无	0年	7	7	7	1	6	1	6	7	7	6	7	7	5	7	5	7	7	7	7	7	7	7	5	7	7	3	4	7	6	3
男	学生	无	0年	6	6	6	6	6	6	6	6	6	6	6	6	6	6	6	6	6	6	6	6	6	6	6	6	6	6	6	6	6	6
女	学生	无	0年	1	7	7	6	4	1	4	7	4	7	7	7	7	7	7	7	7	7	7	4	4	7	7	7	7	7	7	7	7	7
女	学生	有	2年	7	6	5	2	6	7	6	6	5	5	6	7	5	6	7	6	3	5	6	7	3	5	6	5	3	6	6	7	6	4
男	学生	无	0年	7	4	7	1	7	7	1	7	7	7	7	7	7	7	7	7	4	4	7	7	7	7	7	7	7	7	7	7	7	7
女	学生	有	4年	7	7	7	6	7	7	6	7	7	7	7	7	6	5	2	7	7	7	3	6	6	7	7	7	7	7	7	7	7	7
男	学生	无	0年	6	6	6	6	6	6	6	6	6	6	6	6	6	6	6	6	6	6	6	6	6	6	6	6	6	6	6	6	6	6
女	学生	无	0年	6	6	6	2	4	4	5	6	6	7	7	7	4	4	5	6	6	6	6	6	6	6	6	7	7	7	7	6	7	6
男	学生	无	0年	7	6	6	2	7	5	7	7	6	5	6	6	7	4	7	6	6	6	6	6	6	7	7	7	7	7	7	7	7	7
男	学生	有	6年	6	7	5	6	6	7	6	6	6	5	6	5	5	6	6	6	6	6	6	6	5	6	5	6	5	6	5	6	5	6
女	学生	无	0年	6	6	6	2	6	2	6	7	7	7	7	7	7	5	7	7	7	7	7	7	7	7	7	7	7	7	7	7	7	7
女	学生	无	0年	5	7	7	1	4	3	7	7	7	6	7	7	7	6	7	7	5	6	7	7	6	6	4	5	5	5	4	6	6	4
女	学生	有	2年	7	7	7	7	5	6	7	7	6	5	7	7	7	7	7	7	7	7	7	6	6	6	6	7	7	7	7	7	7	7
女	学生	有	6年	4	7	2	4	7	4	5	7	7	7	7	7	7	7	7	7	7	7	7	7	7	7	7	6	6	6	6	6	6	7
女	学生	无	0年	5	7	7	7	5	5	5	7	6	6	6	6	6	6	6	6	6	6	6	6	6	6	6	6	6	6	6	6	6	6
男	学生	有	4年	7	5	7	7	7	7	7	7	7	6	6	7	1	6	7	7	2	7	3	7	7	6	7	7	7	6	6	5	7	6
男	学生	无	0年	7	7	7	2	7	2	7	7	7	7	7	7	3	2	6	7	7	7	7	4	7	5	7	7	7	7	7	7	7	7
女	学生	有	6年	7	7	7	5	7	7	7	7	7	5	5	6	6	6	6	6	5	6	6	6	6	6	6	6	6	6	6	6	6	6
女	学生	无	0年	7	7	7	3	6	6	2	7	7	7	7	7	7	7	1	7	7	7	7	7	7	7	7	7	7	7	7	7	7	7
女	学生	有	5年	5	5	5	1	6	6	3	7	7	7	7	7	7	5	6	7	7	7	7	7	7	7	7	7	7	7	7	7	7	7
男	学生	无	0年	7	7	7	1	7	5	4	7	7	7	7	7	7	7	4	4	4	7	7	7	7	7	7	7	7	7	7	7	7	7
女	学生	有	4年	6	6	6	6	6	5	5	4	5	7	6	6	7	6	7	6	7	7	7	6	7	6	6	7	6	7	6	7	6	7
男	学生	无	0年	6	7	7	1	7	5	7	7	7	7	7	7	7	7	1	7	7	7	7	7	7	7	7	7	7	7	7	7	7	7
女	学生	有	6年	6	6	6	2	6	7	7	7	7	7	7	7	7	6	6	6	6	6	5	6	6	7	6	6	7	6	7	7	7	7
女	学生	有	2年	4	7	7	2	3	7	7	7	7	7	7	7	5	4	6	7	6	7	7	7	7	7	7	7	7	7	7	7	7	7
男	学生	有	6年	1	7	7	7	7	7	7	7	7	7	7	7	7	7	7	7	7	7	7	7	7	7	7	7	7	7	7	7	7	7
男	学生	无	0年	7	7	7	7	7	7	6	7	7	6	6	7	6	5	6	6	7	7	6	6	6	6	6	6	6	6	6	6	6	6
男	学生	无	0年	7	7	7	1	7	5	2	7	7	7	7	7	7	7	7	7	7	7	7	7	7	7	7	7	7	7	7	7	7	7
女	学生	有	6年	5	5	7	7	7	7	7	7	7	7	7	7	3	5	7	7	7	7	7	7	7	7	7	7	7	7	7	7	7	7
男	学生	有	6年	3	7	7	7	3	7	3	7	7	4	7	7	7	7	6	6	6	7	7	6	7	7	7	7	7	7	6	7	4	7
男	学生	无	0年	5	7	7	3	7	7	4	7	7	5	6	7	7	5	7	7	7	7	7	6	7	7	7	7	7	7	7	7	5	7
女	学生	无	0年	6	6	6	1	6	6	5	7	6	6	6	7	6	6	4	7	7	7	7	7	7	7	7	7	7	7	7	7	7	7
女	学生	无	0年	7	7	7	1	6	7	7	6	7	7	7	6	7	6	7	7	7	6	7	7	6	7	7	7	7	6	5	6	7	7
女	学生	无	0年	7	7	7	1	7	7	7	7	7	4	6	7	7	7	7	7	7	7	7	7	7	7	7	7	7	7	4	4	4	4
男	学生	有	4年	7	7	7	7	7	7	6	7	7	7	7	7	7	6	6	6	6	5	6	6	6	6	6	6	6	5	5	4	6	6
女	学生	无	0年	6	6	7	2	6	6	7	7	7	7	7	7	4	7	7	7	7	7	7	7	7	7	7	7	7	7	7	7	7	7
女	学生	有	6年	4	7	7	7	4	4	7	7	7	7	7	7	7	4	4	7	7	7	7	7	7	7	7	7	7	7	7	7	7	7
女	学生	有	6年	2	4	7	7	7	7	7	7	7	7	7	7	7	4	7	7	7	7	7	7	7	7	7	7	7	7	7	7	7	7
女	学生	无	0年	7	7	7	7	3	7	7	3	7	1	7	7	7	7	7	7	7	7	7	7	7	7	7	7	7	7	7	7	7	7
男	学生	无	0年	7	7	7	7	7	7	7	7	7	7	7	7	7	7	7	7	7	7	7	7	7	7	7	7	7	7	7	7	7	7
男	学生	无	0年	6	7	7	6	3	7	7	5	4	6	7	7	7	3	7	7	7	7	7	5	7	7	6	6	6	6	7	7	7	7
女	学生	有	4年	1	7	7	7	7	6	6	7	7	5	7	7	7	7	7	7	7	7	7	7	7	7	7	7	7	7	7	7	7	7
女	学生	有	6年	4	6	6	2	4	5	7	7	6	6	6	7	7	7	7	7	7	7	7	5	5	7	7	6	7	7	7	7	6	4
女	学生	无	0年	6	7	7	7	7	7	7	7	7	7	7	7	7	7	7	7	7	7	7	7	7	7	7	7	7	7	7	7	7	7
男	学生	无	0年	7	7	7	4	7	7	7	7	7	7	7	7	7	7	4	7	7	7	7	7	7	7	7	7	7	7	7	7	7	7
男	学生	无	0年	5	5	5	5	7	7	7	7	7	7	7	7	7	7	7	7	7	7	7	7	7	7	7	7	7	7	7	7	7	7
男	学生	无	0年	7	7	7	7	7	7	7	7	7	7	7	7	7	7	3	7	7	3	7	7	6	2	7	7	7	7	7	7	6	7
男	学生	无	0年	6	7	7	2	4	7	7	7	6	3	7	7	7	7	7	7	7	7	7	3	7	7	7	7	6	6	5	6	5	7
女	学生	无	0年	7	7	7	1	7	5	7	7	7	7	7	7	6	5	7	7	7	7	7	5	7	7	7	7	7	7	7	7	7	7
女	学生	无	0年	4	7	7	7	7	7	7	7	7	7	7	7	7	7	7	7	7	7	7	7	7	7	7	7	7	7	7	7	7	7
女	学生	有	6年	6	7	7	7	7	7	7	7	7	7	7	7	7	7	7	7	7	7	7	7	7	7	7	7	7	7	7	7	7	7
女	学生	有	0年	7	7	7	7	7	7	7	7	7	7	7	7	7	7	7	7	7	7	7	7	7	7	7	7	7	7	7	7	7	7
男	学生	无	0年	7	7	7	1	7	7	7	7	7	4	7	7	7	7	7	7	7	7	7	7	7	7	7	7	7	7	7	7	7	7
男	学生	无	0年	4	6	7	1	7	1	7	7	7	4	7	7	7	7	7	7	7	7	7	7	7	7	7	7	7	7	7	7	7	7
女	学生	无	0年	7	7	7	7	7	7	7	7	7	7	7	7	7	7	7	7	7	7	7	7	7	7	7	7	7	7	7	7	7	7
您的性别：	身份	有没有专业舞蹈经历,如果有请在下一个题目内填写年限，如果年限为0	专业舞蹈经历年限	1.我注意到一天中活动水平的变化周期（如早晨精力充沛，下午逐渐疲劳）。	2.我能感知到身体在疲劳时的具体反应（如肌肉酸痛、动作迟缓）。	3. 运动时，我能清晰感受到肌肉的紧张与放松。	4.我不注意季节变化对身体功能的影响（如冬季容易手脚冰凉）。	5.当我改变运动习惯时，能准确预测能量水平的变化。	6.我能意识到当我不锻炼时，心理状态会变得不稳定。	7.我在社交场合中，会关注他人对我外貌的反馈，影响我对自己的感知。	8.当我听到音乐时，我能自然地感觉到音乐的节奏，并在身体上进行相应的表达（例如，随着节奏摇摆）。	9.在团队活动中，我能通过肢体动作与他人保持同步。	10.当我遇到困难时，我会主动要求朋友提供帮助。	11.我通过观察他人的动作调整自己的活动节奏（如跟随他人速度变化）。	12.我能通过身体语言（如手势、姿势）感知他人的情绪状态（如对方是否紧张）。	13.周围环境（如光线、声音）会直接影响我的动作表达（如在明亮环境下更舒展）。	14.他们的身体反应会直接影响到我的情绪状态。	15.周围人的外貌和搭配会对我的穿着和外观感知产生影响。	16.我能够迅速捕捉和响应周围环境中的声音变化（例如，察觉到有人叫我或背景音乐的变化）。	17.当我想减少负面情绪时，会通过身体动作改变思维方式（如用舒展动作缓解焦虑）。	18.我能通过肢体表达释放内心的压力（如通过肢体的动作宣泄愤怒）。	19.在自由活动时，我的动作会自然反映当下的情绪。	20.看到他人悲伤时，我的身体会不自觉地产生共鸣。	21.身体活动帮助我将抽象情感（如“自由”）转化为具体动作。	22.我常常在努力调整情绪时，不自觉地通过肢体语言表达出来。	23.每当我经历情感上的波动时，我会依赖身体活动来帮助我调整这些情感。	24.运动中的“尝试-调整”过程让我学会接纳生活的不确定性。	25.通过改变动作节奏，我能更灵活地应对挑战。	26.自由活动训练提升了我的问题解决创造力（如用肢体探索多种解决方案）。	27.当情绪低落时，我会通过身体活动重新定义情境意义（如将失败视为学习机会）。	28.复杂的动作序列增强了我对多重任务的协调能力。	29.当我感到情绪低落时，与他人交谈能够帮助我更好地反思自己的感受与应对策略。	30.身体活动让我能够更好地接受不确定性，从而减少对未来的担忧。
